# Supplementary material for: Differential expression of miR-17∼92 identifies BCL2 as a therapeutic target in BCR-ABL-positive B-lineage acute lymphoblastic leukemia
Source: Leukemia. 2013 Dec 20;28(3):554–65. doi: 10.1038/leu.2013.361 (PMC3948162; doi:10.1038/leu.2013.361)
Supplement: Supplementary Table 1A [file leu2013361x2.xls]

## Sheet: GO overrepresented
Id	Items	S	(S)	TS	(TS)	Hyp	Hyp_c	Genes	Annotations
181	GO:0030097	6	47	425	36814	1.64441e-05	0.0063803	P15702,Q9D3G9,P10417,Q64261,Q60604,P29351	GO: 30097	hemopoiesis				S = Number of annotated genes in the input list; (S) = Total number of genes in the input list
54	GO:0052547	5	47	287	36814	3.26307e-05	0.00633036	P51125,O54946,Q9Z0X1,Q9D154,O89098	GO: 52547	regulation of peptidase activity				TS = Number of annotated genes in the reference list; (TS) = Total number of genes in the reference list
9	GO:0042981	8	47	1048	36814	4.92961e-05	0.00637563	P15702,P10417,P04187,O54946,Q9Z0X1,Q60604,Q64337,P29351	GO: 42981	regulation of apoptosis				Hyp = Hypergeometric pValue; Hyp_c = Corrected hypergeometric pValue
1	GO:0043067	8	47	1058	36814	5.26959e-05	0.0051115	P15702,P10417,P04187,O54946,Q9Z0X1,Q60604,Q64337,P29351	GO: 43067	regulation of programmed cell death				Genes = UniProt Ids
137	GO:0043065	6	47	528	36814	5.51709e-05	0.00428127	P15702,P10417,P04187,Q60604,Q64337,P29351	GO: 43065	positive regulation of apoptosis				Annotations = Gene ontology
133	GO:0010942	6	47	544	36814	6.50458e-05	0.0042063	P15702,P10417,P04187,Q60604,Q64337,P29351	GO: 10942	positive regulation of cell death
119	GO:0007010	6	47	547	36814	6.70455e-05	0.00371624	P10417,P04187,Q8K1I7,O54946,Q60604,Q9JJZ2	GO: 7010	cytoskeleton organization
285	GO:0070059	2	47	10	36814	7.13218e-05	0.00345911	P10417,Q9Z0X1	GO: 70059	apoptosis in response to endoplasmic reticulum stress
127	GO:0008285	5	47	371	36814	0.000109622	0.00472593	P15702,P10417,Q64261,Q60604,P29351	GO: 8285	negative regulation of cell proliferation
182	GO:0030098	4	47	198	36814	0.000120811	0.00468747	P15702,Q9D3G9,P10417,P29351	GO: 30098	lymphocyte differentiation
308	GO:0002823	2	47	13	36814	0.000123323	0.00434993	P15702,P29351	GO: 2823	negative regulation of adaptive immune response based on somatic recombination of immune receptors built from immunoglobulin superfamily domains
19	GO:0006163	6	47	630	36814	0.000145074	0.00469072	P46664,A3KGB4,O54946,Q9JJZ2,Q5FWK3,P35285	GO: 6163	purine nucleotide metabolic process
18	GO:0072523	5	47	426	36814	0.000208413	0.00622033	A3KGB4,O54946,Q9JJZ2,Q5FWK3,P35285	GO: 72523	purine-containing compound catabolic process
48	GO:0051346	4	47	230	36814	0.000214419	0.00594246	P51125,O54946,Q9D154,O89098	GO: 51346	negative regulation of hydrolase activity
15	GO:0009166	5	47	444	36814	0.000252226	0.00652424	A3KGB4,O54946,Q9JJZ2,Q5FWK3,P35285	GO: 9166	nucleotide catabolic process
17	GO:0034656	5	47	461	36814	0.000299734	0.00726856	A3KGB4,O54946,Q9JJZ2,Q5FWK3,P35285	GO: 34656	nucleobase, nucleoside and nucleotide catabolic process
207	GO:0042110	4	47	256	36814	0.000322077	0.00735094	P15702,Q9D3G9,P10417,P29351	GO: 42110	T cell activation
312	GO:0002707	2	47	21	36814	0.000329867	0.00711046	P15702,P29351	GO: 2707	negative regulation of lymphocyte mediated immunity
12	GO:0006753	6	47	751	36814	0.000372215	0.00722097	P46664,A3KGB4,O54946,Q9JJZ2,Q5FWK3,P35285	GO: 9117	nucleotide metabolic process
14	GO:0009117	6	47	751	36814	0.000372215	0.00722097	P46664,A3KGB4,O54946,Q9JJZ2,Q5FWK3,P35285	GO: 6753	nucleoside phosphate metabolic process
61	GO:0019221	3	47	125	36814	0.000555574	0.0102649	P52332,P42227,P29351	GO: 19221	cytokine-mediated signaling pathway
338	GO:0070663	3	47	130	36814	0.000622745	0.010983	P15702,P10417,P29351	GO: 70663	regulation of leukocyte proliferation
288	GO:0006921	2	47	29	36814	0.000633604	0.0106886	P04187,Q9Z0X1	GO: 6921	cellular component disassembly involved in apoptosis
37	GO:0006461	5	47	574	36814	0.000809305	0.0130838	P45952,Q8BJ03,Q60604,Q64337,Q9JJZ2	GO: 6461	protein complex assembly
144	GO:0012502	4	47	336	36814	0.000892252	0.0138478	P15702,P04187,Q64337,P29351	GO: 12502	induction of programmed cell death
49	GO:0051329	3	47	148	36814	0.000906828	0.0135327	P10417,Q921W0,P29351	GO: 51329	interphase of mitotic cell cycle
53	GO:0051325	3	47	155	36814	0.00103616	0.01489	P10417,Q921W0,P29351	GO: 51325	interphase
304	GO:0001952	2	47	38	36814	0.0010891	0.0150918	P10417,Q64261	GO: 1952	regulation of cell-matrix adhesion
60	GO:0071345	3	47	161	36814	0.00115585	0.0154645	P52332,P42227,P29351	GO: 71345	cellular response to cytokine stimulus
2	GO:0007243	5	47	633	36814	0.00125025	0.0161699	P52332,P42227,Q9D3G9,Q64337,P29351	GO: 7243	intracellular protein kinase cascade
280	GO:0046651	3	47	166	36814	0.001262	0.0157954	P15702,P10417,P29351	GO: 46651	lymphocyte proliferation
372	GO:0071423	1	47	1	36814	0.00127669	0.0150108	Q9QZD8	GO: 71423	malate transmembrane transport
384	GO:0032848	1	47	1	36814	0.00127669	0.0150108	P10417	GO: 32848	negative regulation of cellular pH reduction
0	GO:0016310	7	47	1317	36814	0.00132747	0.0151487	Q9ES74,P52332,Q9D3G9,P10417,Q64261,Q64337,P29351	GO: 16310	phosphorylation
309	GO:0002456	2	47	44	36814	0.00145843	0.0161678	P15702,P04187	GO: 2456	T cell mediated immunity
201	GO:0008637	2	47	46	36814	0.00159305	0.0171696	P10417,Q9Z0X1	GO: 8637	apoptotic mitochondrial changes
40	GO:0007346	3	47	191	36814	0.00188453	0.0197621	P10417,Q921W0,P29351	GO: 7346	regulation of mitotic cell cycle
313	GO:0050777	2	47	54	36814	0.0021883	0.0223437	P15702,P29351	GO: 50777	negative regulation of immune response
3	GO:0006468	6	47	1062	36814	0.00222368	0.0221228	Q9ES74,P52332,P10417,Q64261,Q64337,P29351	GO: 6468	protein phosphorylation
204	GO:0002698	2	47	56	36814	0.00235117	0.0228063	P15702,P29351	GO: 2698	negative regulation of immune effector process
273	GO:0006839	2	47	58	36814	0.0025196	0.023844	P10417,Q9QZD8	GO: 6839	mitochondrial transport
265	GO:0014042	1	47	2	36814	0.00255178	0.0206269	P10417	GO: 14042	positive regulation of neuron maturation
361	GO:0006784	1	47	2	36814	0.00255178	0.0206269	Q8BJ03	GO: 6784	heme a biosynthetic process
374	GO:0070486	1	47	2	36814	0.00255178	0.0206269	P15702	GO: 46671	negative regulation of retinal cell programmed cell death
381	GO:0046671	1	47	2	36814	0.00255178	0.0206269	P10417	GO: 43369	CD4-positive or CD8-positive, alpha-beta T cell lineage commitment
385	GO:0043369	1	47	2	36814	0.00255178	0.0206269	P10417	GO: 19254	carnitine metabolic process, CoA-linked
386	GO:0019254	1	47	2	36814	0.00255178	0.0206269	P45952	GO: 70486	leukocyte aggregation
387	GO:0051791	1	47	2	36814	0.00255178	0.0206269	P45952	GO: 51791	medium-chain fatty acid metabolic process
205	GO:0051249	3	47	214	36814	0.00260133	0.0205983	P15702,P10417,P29351	GO: 51249	regulation of lymphocyte activation
189	GO:0050851	2	47	59	36814	0.00260589	0.0202217	P10417,P29351	GO: 50851	antigen receptor-mediated signaling pathway
41	GO:0045786	3	47	237	36814	0.0034667	0.0263741	P10417,Q64261,Q921W0	GO: 45786	negative regulation of cell cycle
179	GO:0002429	2	47	69	36814	0.00354414	0.0264447	P10417,P29351	GO: 2429	immune response-activating cell surface receptor signaling pathway
154	GO:0006913	3	47	239	36814	0.00354927	0.0259834	P42227,O35344,Q8K1I7	GO: 6913	nucleocytoplasmic transport
270	GO:0033500	2	47	70	36814	0.00364542	0.026193	P42227,Q8BRU6	GO: 33500	carbohydrate homeostasis
155	GO:0051169	3	47	242	36814	0.00367538	0.0259281	P42227,O35344,Q8K1I7	GO: 51169	nuclear transport
253	GO:0043102	1	47	3	36814	0.00382528	0.0255898	Q9CQT1	GO: 71422	succinate transmembrane transport
371	GO:0071422	1	47	3	36814	0.00382528	0.0255898	Q9QZD8	GO: 45329	carnitine biosynthetic process
378	GO:0045329	1	47	3	36814	0.00382528	0.0255898	P45952	GO: 43102	amino acid salvage
185	GO:0002768	2	47	72	36814	0.00385201	0.0253319	P10417,P29351	GO: 2768	immune response-regulating cell surface receptor signaling pathway
305	GO:0010810	2	47	77	36814	0.00439179	0.0284002	P10417,Q64261	GO: 10810	regulation of cell-substrate adhesion
62	GO:0008284	4	47	527	36814	0.00455271	0.0289582	P15702,P10417,Q64261,P29351	GO: 8284	positive regulation of cell proliferation
73	GO:0006605	3	47	267	36814	0.00483346	0.0302481	P42227,O35344,Q8K1I7	GO: 6605	protein targeting
310	GO:0002706	2	47	83	36814	0.00508297	0.0313047	P15702,P29351	GO: 2706	regulation of lymphocyte mediated immunity
266	GO:0014041	1	47	4	36814	0.00509719	0.029518	P10417	GO: 50942	positive regulation of pigment cell differentiation
375	GO:0010523	1	47	4	36814	0.00509719	0.029518	P10417	GO: 10523	negative regulation of calcium ion transport into cytosol
377	GO:0006578	1	47	4	36814	0.00509719	0.029518	P45952	GO: 6578	betaine biosynthetic process
382	GO:0050942	1	47	4	36814	0.00509719	0.029518	P10417	GO: 14041	regulation of neuron maturation
206	GO:0002822	2	47	85	36814	0.00532379	0.0303769	P15702,P29351	GO: 2822	regulation of adaptive immune response based on somatic recombination of immune receptors built from immunoglobulin superfamily domains
210	GO:0002695	2	47	87	36814	0.00556977	0.0313198	P15702,P29351	GO: 2695	negative regulation of leukocyte activation
267	GO:0002526	2	47	88	36814	0.00569468	0.0315648	P15702,P42227	GO: 2526	acute inflammatory response
209	GO:0002819	2	47	90	36814	0.00594836	0.0325065	P15702,P29351	GO: 2819	regulation of adaptive immune response
115	GO:0050866	2	47	91	36814	0.00607711	0.0327489	P15702,P29351	GO: 50866	negative regulation of cell activation
38	GO:0015031	5	47	919	36814	0.0061827	0.0328615	P42227,O35344,Q8K1I7,Q921W0,P35285	GO: 15031	protein transport
290	GO:0045936	2	47	92	36814	0.00620713	0.0325455	Q9D3G9,P29351	GO: 45936	negative regulation of phosphate metabolic process
284	GO:0048087	1	47	5	36814	0.00636751	0.0312733	P10417	GO: 6787	porphyrin catabolic process
358	GO:0006787	1	47	5	36814	0.00636751	0.0312733	Q9CY64	GO: 2865	negative regulation of acute inflammatory response to antigenic stimulus
368	GO:0070102	1	47	5	36814	0.00636751	0.0312733	P42227	GO: 70102	interleukin-6-mediated signaling pathway
373	GO:0035435	1	47	5	36814	0.00636751	0.0312733	Q9QZD8	GO: 48087	positive regulation of developmental pigmentation
379	GO:0002865	1	47	5	36814	0.00636751	0.0312733	P15702	GO: 35435	phosphate transmembrane transport
297	GO:0045637	2	47	94	36814	0.00647097	0.0313842	Q64261,Q60604	GO: 45637	regulation of myeloid cell differentiation
11	GO:0031329	3	47	299	36814	0.00660603	0.0316437	A3KGB4,O54946,Q5FWK3	GO: 31329	regulation of cellular catabolic process
311	GO:0002703	2	47	98	36814	0.00701377	0.0331871	P15702,P29351	GO: 2703	regulation of leukocyte mediated immunity
286	GO:0043497	1	47	6	36814	0.00763624	0.0348572	P10417	GO: 60710	chorio-allantoic fusion
366	GO:0060710	1	47	6	36814	0.00763624	0.0348572	O54946	GO: 43497	regulation of protein heterodimerization activity
383	GO:0050932	1	47	6	36814	0.00763624	0.0348572	P10417	GO: 50932	regulation of pigment cell differentiation
283	GO:0046668	1	47	7	36814	0.00890338	0.0383835	P10417	GO: 45652	regulation of megakaryocyte differentiation
353	GO:0010039	1	47	7	36814	0.00890338	0.0383835	P10417	GO: 10939	regulation of necrotic cell death
356	GO:0045652	1	47	7	36814	0.00890338	0.0383835	Q60604	GO: 46668	regulation of retinal cell programmed cell death
376	GO:0033688	1	47	7	36814	0.00890338	0.0383835	P10417	GO: 10039	response to iron ion
380	GO:0010939	1	47	7	36814	0.00890338	0.0383835	P09528	GO: 33688	regulation of osteoblast proliferation
238	GO:0048193	2	47	115	36814	0.00954089	0.0406798	P09528,P49945	GO: 48193	Golgi vesicle transport
96	GO:0051174	4	47	663	36814	0.0100815	0.0420604	Q9D3G9,P10417,Q64337,P29351	GO: 19220	regulation of phosphate metabolic process
100	GO:0019220	4	47	663	36814	0.0100815	0.0420604	Q9D3G9,P10417,Q64337,P29351	GO: 51174	regulation of phosphorus metabolic process
278	GO:0046666	1	47	8	36814	0.0101689	0.0415321	P10417	GO: 46666	retinal cell programmed cell death
369	GO:0070741	1	47	8	36814	0.0101689	0.0415321	P42227	GO: 70741	response to interleukin-6
355	GO:0030219	1	47	9	36814	0.0114329	0.0462081	Q60604	GO: 30219	megakaryocyte differentiation
239	GO:0006470	2	47	129	36814	0.0118817	0.0475267	P10417,P29351	GO: 6470	protein dephosphorylation
254	GO:0006555	1	47	10	36814	0.0126953	0.0487702	Q9CQT1	GO: 50858	negative regulation of antigen receptor-mediated signaling pathway
363	GO:0048636	1	47	10	36814	0.0126953	0.0487702	P10417	GO: 48636	positive regulation of muscle organ development
365	GO:0050858	1	47	10	36814	0.0126953	0.0487702	P29351	GO: 6555	methionine metabolic process
370	GO:0002320	1	47	10	36814	0.0126953	0.0487702	P10417	GO: 2320	lymphoid progenitor cell differentiation
32	GO:0034622	3	47	385	36814	0.0130995	0.0498296	Q8BJ03,Q60604,Q9JJZ2	GO: 34622	cellular macromolecular complex assembly
		211								Other
		269

## Sheet: KEGG overrepresented
Id	Items	S	TS	Hyp	Hyp_c	Genes	Annotations
48	860	4(47)	39(36814)	1.85555e-07	1.07622e-05	P49945,P09528,Q9CY64,Q8BJ03	(KEGG) 00860 :Porphyrin and chlorophyll metabolism					S = Number of annotated genes in the input list; (S) = Total number of genes in the input list
30	5212	3(47)	70(36814)	0.000100532	0.00291544	P42227,P52332,Q64261	(KEGG) 05212 :Pancreatic cancer					TS = Number of annotated genes in the reference list; (TS) = Total number of genes in the reference list
1	5200	4(47)	321(36814)	0.000753079	0.00873571	P42227,P52332,Q64261,P10417	(KEGG) 05200 :Pathways in cancer					Hyp = Hypergeometric pValue; Hyp_c = Corrected hypergeometric pValue
23	4630	3(47)	153(36814)	0.000998088	0.00964818	P29351,P42227,P52332	(KEGG) 04630 :Jak-STAT signaling pathway					Genes = UniProt Ids
10	5162	3(47)	135(36814)	0.000694895	0.010076	P42227,P52332,Q64261	(KEGG) 05162 :Measles					Annotations = KEGG pathway
7	5145	3(47)	125(36814)	0.000555574	0.0107411	P42227,P52332,P10417	(KEGG) 05145 :Toxoplasmosis
0	4978	2(47)	45(36814)	0.00152503	0.0126359	P49945,P09528	(KEGG) 04978 :Mineral absorption
24	5140	2(47)	64(36814)	0.00305798	0.0221703	P29351,P52332	(KEGG) 05140 :Leishmaniasis
27	4662	2(47)	75(36814)	0.0041719	0.0268856	P29351,Q9D103	(KEGG) 04662 :B cell receptor signaling pathway
41	5222	2(47)	85(36814)	0.00532379	0.0280709	Q64261,P10417	(KEGG) 05222 :Small cell lung cancer
45	4210	2(47)	85(36814)	0.00532379	0.0280709	Q9Z0X1,P10417	(KEGG) 04210 :Apoptosis
22	4380	2(47)	116(36814)	0.00970044	0.0468854	Q64337,P52332	(KEGG) 04380 :Osteoclast differentiation
13	4650	2(47)	121(36814)	0.010516	0.0469173	P29351,P04187	(KEGG) 04650 :Natural killer cell mediated cytotoxicity
