# Supplementary material for: Differential expression of miR-17∼92 identifies BCL2 as a therapeutic target in BCR-ABL-positive B-lineage acute lymphoblastic leukemia
Source: Leukemia. 2013 Dec 20;28(3):554–65. doi: 10.1038/leu.2013.361 (PMC3948162; doi:10.1038/leu.2013.361)
Supplement: Supplementary Table 1B [file leu2013361x3.xls]

## Sheet: miRNA-SILAC Hämatologie
Protein IDs	Protein Names	Gene Names	Uniprot	Sequence Coverage [%]	PEP	miR17-19/SIEW (L/H)	Counts (L/H)	miR20a/SIEW (M/H)	Counts (M/H)	miR17-19/SIEW (M/L)	Counts (M/L)	miR20a/SIEW (H/L)	Counts (H/L)	miR17-19/SIEW (H/M)	Counts (H/M)	miR20a/SIEW (L/M)	Counts (L/M)	t-test Significant (miR17-19/SIEW)	t-test Significant (miR20a/SIEW)	-Log t-test p value (miR17-19/SIEW)	-Log t-test p value (miR20a/SIEW)	Average (miR17-19/SIEW)	Average (miR20a/SIEW)	Log2 (miR17-19/SIEW)	Log2 (miR20a/SIEW)
IPI00107958	Hematological and neurological expressed 1-like protein;Putative uncharacterized protein;MCG17661	D17Ertd441e;Hn1l;mCG_17661	Q6PGH2;Q3TJZ7;Q3TM10;Q3U7P4	21.6	8.2998e-12	1.04283	3	0.962371	3	0.98221	3	1.0277	3	1.0682	5	0.870625	5			0.452897	0.387387	1.03108	0.953565	0.0441558	-0.0685961
IPI00107999;IPI00938440;IPI00661481	ATP-dependent helicase CHD1;Chromodomain-helicase-DNA-binding protein 1;Chromodomain helicase DNA binding protein 1;Putative uncharacterized protein	Chd1;Chd-1;mCG_4508	P40201;Q14BJ0;Q3USG6;Q8C7Q2;Q8C9F3;Q9CRD9;Q9D5K6	3.7	2.0651e-13	0.958957	4	0.939232	4	0.96319	5	0.98153	5	1.207	5	0.974469	5			0.167281	0.920678	1.04305	0.965077	0.0608068	-0.0512842
IPI00108041;IPI00331631	Stromal interaction molecule 1;Putative uncharacterized protein;Stromal interaction molecule 1, isoform CRA_a	Sim;Stim1;mCG_124597	P70302;Q3TUX9;Q8K1E1	3.4	2.4906e-05	1.08334	2	0.936944	2	1.3929	2	1.1341	2	1.4791	2	1.10943	2			0.9706	0.338003	1.31845	1.06016	0.39884	0.0842813
IPI00108058;IPI00458308	CDK-interacting protein 1;Cyclin-dependent kinase inhibitor 1;Melanoma differentiation-associated protein;p21;Cdkn1a protein;Cyclin-dependent kinase inhibitor 1A (P21);Cyclin-dependent kinase inhibitor 1A (P21), isoform CRA_a;P21;Putative uncharacterized protein	Cdkn1a;Cip1;Waf1;mCG_126433;RP23-73N16.6-001	P39689;Q4FK34;Q564P6	29.6	9.4219e-13	0.927644	2	1.35739	2	0.55431	3	0.67494	3	0.57958	2	0.54612	2			0.873087	0.310066	0.687178	0.859482	-0.541244	-0.218461
IPI00108084	Wiskott-Aldrich syndrome protein homolog;Wiskott-Aldrich syndrome homolog (Human);Wiskott-Aldrich syndrome protein (WASP);Wiscott-Aldrich Syndrome protein homolog	Was;Wasp;RP23-27I6.3-001;N-3AP1	P70315;Q53WY0;Q61078	34	6.6774e-104	0.65475	10	0.899766	10	0.55101	12	1.0515	12	0.58971	11	0.956938	11	+		2.03028	0.267081	0.59849	0.969401	-0.740601	-0.0448341
IPI00108125;IPI00648714;IPI00848526;IPI00331514;IPI00471441	eIF-4D;Eukaryotic initiation factor 5A isoform 1;Eukaryotic translation initiation factor 5A-1;MCG49576, isoform CRA_b;Putative uncharacterized protein Eif5al3	Eif5a;Eif5al3;mCG_49576	P63242;D3Z0Z8	88.3	0	1.08109	79	0.970403	79	1.1294	70	1.0035	70	1.1737	103	1.00582	103	+		1.43155	0.213853	1.12806	0.993242	0.173849	-0.00978262
IPI00108143	Heterogeneous nuclear ribonucleoprotein H';Heterogeneous nuclear ribonucleoprotein H2;Heterogeneous nuclear ribonucleoprotein H2, isoform CRA_a;Putative uncharacterized protein	Hnrnph2;Hnrph2;mCG_115062;RP23-26D22.4-001	P70333;A2BDV8;Q3UR26	35	0	0.993937	8	1.05457	8	1.0133	6	0.99963	6	0.9454	6	1.05166	6			0.290663	0.728799	0.984212	1.03529	-0.0229585	0.0500311
IPI00108147;IPI00406463	p160 ROCK-1;Rho-associated protein kinase 1;Rho-associated, coiled-coil-containing protein kinase 1;Putative uncharacterized protein	Rock1	P70335-1;P70335;Q3TBE0;Q3UE22;P70335-2	8.6	7.4537e-19	0.947867	2	0.713165	2	0.75704	4	0.88119	4	1.1544	3	1.07428	3			0.181877	0.416153	0.953102	0.889543	-0.0692968	-0.168863
IPI00853802;IPI00108150	ROCK2 splice variant;Putative uncharacterized protein;p164 ROCK-2;Rho-associated protein kinase 2;Rho-associated, coiled-coil-containing protein kinase 2;MKIAA0619 protein	Rock2;mKIAA0619	A5XDA7;Q3TR46;Q3UEZ9;Q3UMT5;P70336;Q6A035;Q8CC95	6.9	1.4168e-23	0.757174	6	0.838293	6	0.7911	10	1.0534	10	0.91462	8	0.968804	8			1.14072	0.28636	0.820965	0.953499	-0.284608	-0.0686963
IPI00108189;IPI00880795	Adenosine 5'-monophosphoramidase;Histidine triad nucleotide-binding protein 1;Protein kinase C inhibitor 1;Protein kinase C-interacting protein 1;Histidine triad nucleotide binding protein;MCG1442, isoform CRA_b	Hint;Hint1;Pkci;Pkci1;Prkcnh1;mCG_1442;RP24-84L18.1-001	P70349;B1AZK3	78.6	9.6812e-178	0.822639	19	1.01724	19	0.90723	20	1.045	20	0.84224	13	0.925926	13	+		1.46273	0.0464051	0.85737	0.996056	-0.222011	-0.00570115
IPI00108194	28S ribosomal protein S26, mitochondrial	Mrps26	Q80ZS3	40	6.3899e-68	0.97229	8	1.02962	8	1.0531	8	1.0505	8	0.86781	6	0.936417	6			0.255169	0.0383701	0.9644	1.00551	-0.0522966	0.00793197
IPI00108204;IPI00648314;IPI00648535	CAAT box DNA-binding protein subunit C;Nuclear transcription factor Y subunit C;Nuclear transcription factor Y subunit gamma;MCG13519;Nuclear transcription factor-Y gamma;Nfyc protein;Putative uncharacterized protein	Nfyc;mCG_13519;RP23-182D20.1-001;RP23-182D20.1-005	P70353;A2A765;Q7TPS7;A2A763;Q3U114	16.1	2.1614e-17	1.03455	7	1.02416	7	0.94426	6	0.91841	6	1.0874	7	1.04105	7			0.171163	0.0579427	1.02207	0.994539	0.0314959	-0.00789943
IPI00108206;IPI00752400;IPI00463000;IPI00855106;IPI00918734;IPI00473366	Gag-Pol polyprotein;Gag polyprotein pr65;Gag-pro-pol polyprotein;Gag protein;Pol protein;Reverse transcriptase;Putative uncharacterized protein	gag-pol;Mela;gag;pol	P70355;Q1KYL8;Q1KYL9;Q1KYM1;Q1KYM2;Q60588;Q61918;Q6T3U6;Q8BFR9;Q8C1W7	5.1	7.8622e-23	0.845237	10	0.9993	10	0.77234	6	0.97054	6	0.83193	7	0.923788	7	+		1.74098	0.59982	0.816502	0.964543	-0.292471	-0.052083
IPI00108335;IPI00551367;IPI00551329;IPI00551249;IPI00462426	DNA repair protein RAD50;RAD50 homolog (S. cerevisiae);Putative uncharacterized protein	Rad50;mCG_119249;RP23-239O19.3-001;RP23-239O19.3-005	P70388-1;P70388;P70388-2;Q5SV02;P70388-3;A8Y5I3;Q3V0R5	19.1	1.3244e-57	0.957488	16	0.939585	16	1.1153	18	1.0244	18	1.0337	10	0.9243	10			0.273702	0.460697	1.0355	0.962762	0.0503218	-0.0547496
IPI00108338	DNA polymerase alpha holoenzyme-associated protein P1;DNA replication licensing factor MCM3;P1-MCM3;Putative uncharacterized protein	Mcm3;Mcmd;Mcmd3	P25206;Q3UI57;Q3ULD6;Q3UZH2	47.8	0	0.816526	80	0.856311	80	0.86573	76	1.0224	76	0.8816	70	0.915332	70	+		1.68054	0.538319	0.854619	0.931348	-0.226647	-0.102608
IPI00108367	Anaphase-promoting complex subunit 10;Cyclosome subunit 10	Anapc10;Apc10	Q8K2H6	23.2	1.9685e-13	1.07455	3	0.979336	3	1.1047	2	1.0766	2	1.0215	6	0.924129	6			0.969698	0.0636304	1.06692	0.993355	0.0934486	-0.00961869
IPI00108410	ATPase family AAA domain-containing protein 1;Putative uncharacterized protein	Atad1	Q9D5T0;Q9D9C1	33	5.4147e-61	0.846812	11	0.851789	11	0.91429	12	1.0014	12	0.88644	8	0.937647	8	+		1.52164	0.595429	0.882514	0.930278	-0.180309	-0.104266
IPI00108427;IPI00858026;IPI00110120	LIM and senescent cell antigen-like-containing domain protein 1;Particularly interesting new Cys-His protein 1;LIM and senescent cell antigen-like domains 1 isoform D;LIM and senescent cell antigen-like domains 1 isoform B;Lims E protein;LIM and senescent cell antigen-like domains 1, isoform CRA_c;Putative uncharacterized protein	Lims1;Pinch1;mCG_19016	Q99JW4;A8CVP1;A8CVP4;Q4ZJB3;Q9D7B2	19.9	4.2015e-14	1.0427	7	0.991277	7	1.0804	6	0.79903	6	1.2599	3	0.953198	3			0.739642	0.532789	1.12767	0.914502	0.17334	-0.128942
IPI00108431;IPI00785241;IPI00918883	MMP37-like protein, mitochondrial		Q3TUH1-1;Q3TUH1;Q3TUH1-2	33.2	4.2864e-24	0.860733	10	1.03504	10	0.92513	5	1.1245	5	0.81865	5	0.948677	5			1.24645	0.243849	0.868171	1.03607	-0.203949	0.0511227
IPI00108548;IPI00416417;IPI00880682;IPI00880960	Peroxin-26;Peroxisome assembly protein 26	Pex26	Q8BGI5-1;Q8BGI5;Q8BGI5-2	18	1.803e-17	1.17028	4	1.22563	4	0.90478	2	0.95813	2	0.84986	3	0.863111	3			0.122761	0.013462	0.974972	1.01562	-0.0365678	0.0223636
IPI00108579;IPI00108481	Centromere protein P;Centromere protein P, isoform CRA_b	Cenpp;mCG_15656	Q9CZ92-1;Q9CZ92;B2RVI6;Q9CZ92-2	8.4	1.6852e-30	0.916086	2	0.965251	2	1.06	2	0.84775	2	1.0183	2	0.915667	2			0.0272277	0.902181	0.998129	0.909556	-0.00270206	-0.136766
IPI00108774;IPI00890867;IPI00475041	UV excision repair protein RAD23 homolog B;XP-C repair-complementing complex 58 kDa protein;Putative uncharacterized protein;RAD23b homolog (S. cerevisiae);Rad23b protein	Mhr23b;Rad23b;RP23-120N11.1-001	P54728;Q3TJ52;Q3TUA4;Q3U041;Q3UQN3;Q6NVC3	41.3	2.1329e-79	1.09601	22	0.97144	22	1.1144	17	0.97764	17	1.1872	15	1.1155	15	+		1.43736	0.148096	1.13254	1.02153	0.179558	0.0307261
IPI00108775	NEDD8 ultimate buster 1;Negative regulator of ubiquitin-like proteins 1;Protein BS4;Nub1 protein;Putative uncharacterized protein;RIKEN cDNA 6330412F12, isoform CRA_e	Nub1;Nyren18;mCG_16508	P54729;A0JLP6;A0PJ90;Q3UYM1	20	3.9237e-36	1.21708	9	1.32134	9	1.1006	6	0.94298	6	1.0365	5	1.26229	5			0.83958	0.538647	1.11806	1.17554	0.160997	0.233318
IPI00108780;IPI00622911	100 kDa coated vesicle protein A;Adapter-related protein complex 2 alpha-1 subunit;Adaptor protein complex AP-2 subunit alpha-1;Alpha1-adaptin;Alpha-adaptin A;AP-2 complex subunit alpha-1;Clathrin assembly protein complex 2 alpha-A large chain;Plasma membrane adaptor HA2/AP2 adaptin alpha A subunit	Adtaa;Ap2a1;Clapa1	P17426-1;P17426;P17426-2	40	1.1798e-117	0.954107	26	1.03091	26	0.96999	29	1.0347	29	1.0646	26	1.04619	26		+	0.046761	1.84435	0.996232	1.03727	-0.00544565	0.0527849
IPI00108791;IPI00420245	FAS-associated factor 1;Fas-associated factor 1	Faf1;mCG_141641;RP23-113G7.1-001	P54731;Q6P1F8	20.2	1.3952e-38	1.15674	10	1.00653	10	1.2307	8	1.0562	8	1.195	8	0.975229	8	+		1.99741	0.183437	1.19415	1.01265	0.255979	0.0181411
IPI00108811	Acid beta-glucosidase;Beta-glucocerebrosidase;D-glucosyl-N-acylsphingosine glucohydrolase;Glucosylceramidase	Gba	P17439	7.2	3.9057e-08	1.05351	3	1.0194	3	0.86329	3	1.0533	3	0.87124	2	1.71427	2			0.450373	0.456099	0.929346	1.26232	-0.105712	0.33608
IPI00108818	Guanine nucleotide-binding protein-like 3-like protein	Gnl3l	Q6PGG6	13	6.9196e-76	0.934754	8	0.839067	8	1.0716	4	1.1789	4	0.9683	3	0.900009	3			0.0825396	0.128148	0.991551	0.972659	-0.0122406	-0.0399945
IPI00108844;IPI00828820	46 kDa mannose 6-phosphate receptor;Cation-dependent mannose-6-phosphate receptor;Putative uncharacterized protein;Mannose-6-phosphate receptor, cation dependent, isoform CRA_a	46mpr;M6pr;mCG_132197	P24668;Q3UF03;Q3UKQ5	22.7	6.8035e-187	0.650703	14	0.872524	14	0.62435	15	0.93381	15	0.62879	16	0.861623	16	+	+	3.10434	1.37589	0.634614	0.889319	-0.656048	-0.169227
IPI00108924;IPI00119079;IPI00858036	Putative uncharacterized protein;Serine (Or cysteine) peptidase inhibitor, clade B, member 9b;R86;Serine proteinase inhibitor NK9;Serpinb9c protein;Serine (Or cysteine) peptidase inhibitor, clade B, member 9c, isoform CRA_a	Serpinb9b;mCG_17888;Serpinb9c;mCG_118185	Q3TJ69;Q6P217;Q9DAV6;O08803;Q80WW4;Q9D6A7	2.6	1.0527e-11	0.438231	9	1.1835	9	0.3276	9	1.0981	9	0.43696	7	1.42945	7	+		1.96833	0.923881	0.40093	1.23702	-1.31858	0.306866
IPI00109082	Defender against cell death 1;Dolichyl-diphosphooligosaccharide--protein glycosyltransferase subunit DAD1;Defender against cell death 1, isoform CRA_a	Dad1;mCG_8692;RP23-6A14.1-001	P61804;B8JJY6	28.3	2.0076e-30	1.16681	10	0.992162	10	1.1707	11	0.9491	11	1.1415	12	1.00444	12	+		2.54503	0.404908	1.15967	0.981901	0.213713	-0.0263512
IPI00109108;IPI00894932;IPI00895318	B5;Dolichyl-diphosphooligosaccharide--protein glycosyltransferase subunit STT3A;Integral membrane protein 1;Putative uncharacterized protein;STT3, subunit of the oligosaccharyltransferase complex, homolog A (S. cerevisiae)	Itm1;Stt3a;mCG_4136	P46978;Q3TG02;Q3TUR1;Q3TVN9;Q3U547;Q3U573;Q3U9H4;Q3UA28;Q5U412;Q8BMP9;Q8BWT4	17.9	3.296e-30	1.12668	22	0.937031	22	1.1277	25	0.9319	25	1.1341	16	0.967867	16	+	+	3.54642	1.38052	1.12949	0.945599	0.175678	-0.0806989
IPI00109109	Superoxide dismutase [Mn], mitochondrial;Superoxide dismutase	Sod2;Sod-2;mCG_16695	P09671;Q3TJA2;Q3U8W4;Q4FJX9	47.7	3.1715e-133	1.27105	16	1.03265	16	1.3617	18	0.98841	18	1.3288	17	1.1026	17	+		2.28119	0.467467	1.32052	1.04122	0.401103	0.0582745
IPI00109142;IPI00850487	Esterase 10;Esterase D;S-formylglutathione hydrolase;Sid 478	Es10;Esd;Sid478	Q9R0P3	57.4	4.1828e-67	0.997606	11	0.855139	11	1.0175	13	0.91481	13	0.88286	15	0.886525	15		+	0.303746	1.60942	0.965989	0.885491	-0.049922	-0.17545
IPI00109169	Isocitrate dehydrogenase [NAD] subunit gamma, mitochondrial;Isocitric dehydrogenase subunit gamma;NAD(+)-specific ICDH subunit gamma;Isocitrate dehydrogenase 3 (NAD+), gamma;Isocitrate dehydrogenase 3 NAD+, gamma;Putative uncharacterized protein;Isocitrate dehydrogenase 3 (NAD+), gamma, isoform CRA_c	Idh3g;RP23-373N8.5-001;mCG_8096	P70404;Q3TGZ3;Q3TKM5;Q684I8;Q9CW65	46.3	1.1467e-95	1.00151	15	1.02049	15	0.96839	14	0.92463	14	0.96961	15	0.95429	15			0.690985	0.452929	0.979837	0.96647	-0.0293857	-0.0492026
IPI00109203	CD2 antigen cytoplasmic tail-binding protein 2;Putative uncharacterized protein;MKIAA1178 protein	Cd2bp2;mKIAA1178	Q9CWK3;Q3U4A3;Q69ZP6	10.2	4.3267e-11	0.636578	4	0.900414	4	0.65873	3	1.2343	3	0.97281	2	1.00482	2			0.798327	0.137266	0.756039	1.04651	-0.403467	0.0655895
IPI00109206	Activin receptor-interacting protein 2;Activin receptor-interacting protein 4;Mitochondrial outer membrane protein 25;Synaptojanin-2-binding protein	Arip2;Omp25;Synj2bp	Q9D6K5-1;Q9D6K5	62.1	1.7351e-89	1.01243	9	0.956389	9	0.99958	9	0.94492	9	1.1197	9	1.08275	9			0.437136	0.0540043	1.0439	0.994688	0.0619894	-0.0076842
IPI00109212	Sorting nexin-2;Putative uncharacterized protein;Snx2 protein;Sorting nexin 2	Snx2	Q9CWK8;Q3U5L3;Q91VZ1	35.1	6.1295e-98	1.28016	19	1.09888	19	1.1552	11	0.91767	11	1.2494	18	1.15655	18	+		1.65418	0.266834	1.22825	1.0577	0.29661	0.0809294
IPI00109221	Phosphatidylinositide phosphatase SAC1;Suppressor of actin mutations 1-like protein	Kiaa0851;Sac1;Sacm1l;SAC1	Q9EP69;B0LAE6	40.5	3.1071e-93	1.21134	19	1.16842	19	1.197	14	0.98256	14	1.3013	14	1.06045	14	+		1.82797	0.493587	1.23655	1.07047	0.306318	0.0982492
IPI00109253	UPF0480 protein C15orf24 homolog;Novel protein (2900064A13Rik);Putative uncharacterized protein;RIKEN cDNA 2900064A13, isoform CRA_b;2900064A13Rik protein	ORF3;2900064A13Rik;mCG_20783;RP23-52C15.1;RP23-52C15.1-001	Q9EP72;Q14C26;Q91VV9	48.5	4.6935e-26	1.16122	11	0.921319	11	1.2287	9	0.9499	9	1.196	16	1.02017	16	+		2.08201	0.472017	1.19531	0.963796	0.257383	-0.0532002
IPI00109275;IPI00754329;IPI00754831;IPI00756073;IPI00875016;IPI00817038;IPI00344640;IPI00856458	Glutamate/H(+) symporter 1;Mitochondrial glutamate carrier 1;Solute carrier family 25 member 22	Gc1;Slc25a22	Q9D6M3	19.2	5.8539e-23	1.15764	8	1.07932	8	1.2204	5	1.056	5	1.2253	7	0.997506	7	+		2.00586	0.677155	1.20111	1.04428	0.26437	0.0625019
IPI00109311;IPI00857737	Ezrin-radixin-moesin-binding phosphoprotein 50;Na(+)/H(+) exchange regulatory cofactor NHE-RF1;Regulatory cofactor of Na(+)/H(+) exchanger;Sodium-hydrogen exchanger regulatory factor 1;Solute carrier family 9 isoform A3 regulatory factor 1;Putative uncharacterized protein;Solute carrier family 9 (Sodium/hydrogen exchanger), isoform 3 regulator 1;Sodium-hydrogen exchanger regulatory factor	Nherf;Nherf1;Slc9a3r1;RP23-342L24.4-001	P70441-1;P70441;Q3TG37;Q9R1A1	47.9	2.2122e-41	0.853606	17	0.966931	17	0.82622	15	1.0617	15	0.83276	16	1.0096	16	+		2.51539	0.153733	0.837529	1.01274	-0.255789	0.0182697
IPI00753155;IPI00109312;IPI00830866;IPI00830183	Putative uncharacterized protein Drap1;Dr1-associated corepressor;Dr1-associated protein 1;Negative co-factor 2-alpha;Dr1 associated protein 1 (Negative cofactor 2 alpha), isoform CRA_d;Drap1 protein;Putative uncharacterized protein	Drap1;mCG_11754	D3YY09;Q9D6N5;Q4FJW2;D3YYC2	16.5	2.1503e-18	0.942596	3	0.948407	3	0.92946	4	0.9639	4	0.93483	2	0.864977	2	+		2.42898	0.835536	0.935629	0.925761	-0.0959921	-0.111288
IPI00109313	UPF0760 protein C2orf29 homolog;Putative uncharacterized protein	D1Bwg0212e	Q9CWN7;Q8C9T0	12.3	2.254e-38	0.779302	4	0.808473	4	1.0411	5	0.97422	5	0.84185	3	1.11762	3			0.552932	0.158056	0.887417	0.96677	-0.172316	-0.0487549
IPI00109326;IPI00553455	Sentrin/SUMO-specific protease SENP3;Sentrin-specific protease 3;Smt3-specific isopeptidase 1;SUMO-1-specific protease 3	Senp3;Smt3ip;Smt3ip1	Q9EP97	10	2.6269e-27	1.26091	7	1.09194	7	1.2783	5	0.89606	5	1.3385	3	1.1808	3	+		2.30724	0.209668	1.29257	1.05627	0.370241	0.078977
IPI00109335;IPI00885910	Syntaxin-4	Stx4;Stx4a	P70452	27.9	7.7296e-19	0.899361	8	1.02497	8	0.75535	7	0.98733	7	0.95918	7	1.06007	7			0.736564	0.429181	0.871297	1.02412	-0.198763	0.0343907
IPI00109388;IPI00420663;IPI00474239	Diphthamide biosynthesis methyltransferase;Diphthine synthase;DPH5 homolog (S. cerevisiae), isoform CRA_a;Putative uncharacterized protein	Dph5;mCG_4661	Q9CWQ0;Q6PAC5;Q8BG20	39.1	3.0435e-73	1.04465	9	1.04734	9	1.008	7	1.0224	7	0.98167	6	1.0088	6			0.220314	0.842544	1.01144	1.02618	0.0164099	0.0372822
IPI00109389	IST1 homolog;2400003C14Rik protein;Putative uncharacterized protein	Ist1;Kiaa0174;2400003C14Rik	Q9CX00;Q8BHC2	17.1	1.2488e-17	0.949758	9	1.04933	9	1.0979	7	1.0517	7	1.1119	9	1.06787	9		+	0.364207	2.0021	1.05319	1.0563	0.0747602	0.079021
IPI00109401	RNA polymerase II-associated protein 3	D15Ertd682e;Rpap3	Q9D706	15.3	2.0638e-28	1.01194	7	0.994332	7	1.0676	8	1.06	8	1.031	7	0.998104	7			0.826407	0.300674	1.03685	1.01748	0.052203	0.0249985
IPI00109415	Protein phosphatase X;Serine/threonine-protein phosphatase 4 catalytic subunit;Serine/threonine-protein phosphatase	Ppp4;Ppp4c;Ppx;mCG_22382	P97470;Q3UNF2	64.2	1.5531e-136	1.12149	17	1.10697	17	1.1724	8	1.0066	8	1.0403	11	0.943396	11			1.01831	0.122461	1.1114	1.01899	0.152374	0.0271363
IPI00109419;IPI00881456;IPI00857995;IPI00312076;IPI00881566;IPI00408582	Chromokinesin;Chromosome-associated kinesin KIF4;Putative uncharacterized protein;Kinesin family member 4;Kinesin family member 4, isoform CRA_a	Kif4;Kif4a;Kns4;mCG_12204;RP23-213F21.3-001	P33174;Q3UWH4;Q3UXW0;Q80YP3	18.1	6.1145e-86	1.10662	15	1.02847	15	1.2164	17	1.0008	17	1.0976	10	0.989805	10			1.23178	0.193601	1.14021	1.00636	0.189297	0.00914314
IPI00109441;IPI00776409;IPI00473412	SET and MYND domain-containing protein 3;Zinc finger MYND domain-containing protein 1;Putative uncharacterized protein	Smyd3;Zmynd1	Q9CWR2;Q3TIF7;Q3TR55	11.7	2.774e-09	1.26728	3	1.11078	3	1.2748	4	0.90731	4	0.99078	4	0.890393	4			0.699774	0.179947	1.17762	0.969494	0.235875	-0.0446968
IPI00109447;IPI00831637	Protein cornichon homolog 4;Putative uncharacterized protein Cnih4	Cnih4	Q9CX13;D3YZJ4	14.4	9.7291e-07	1.00568	6	1.06177	6	1.0244	5	0.97906	5	0.95627	3	0.969086	3			0.0802801	0.0269054	0.995451	1.00331	-0.00657823	0.00476272
IPI00109455;IPI00112672	Nucleoside diphosphate-linked moiety X motif 16;U8 snoRNA-decapping enzyme	Nudt16	Q6P3D0	72.3	1.2569e-89	0.74638	13	1.06119	13	0.57179	11	0.84729	11	0.70944	10	0.982222	10	+		1.40244	0.225812	0.67587	0.963567	-0.565182	-0.0535437
IPI00109501	Ribosome-recycling factor, mitochondrial;Ribosome-releasing factor, mitochondrial	Mrrf	Q9D6S7	12.6	3.0193e-09	0.755801	2	1.02829	2	0.79372	2	1.0966	2	0.8522	4	0.938086	4	+		1.63021	0.14305	0.800574	1.02099	-0.320894	0.0299709
IPI00109529;IPI00830172;IPI00857856	Nitric oxide synthase-interacting protein	Nosip	Q9D6T0-1;Q9D6T0;Q9D6T0-2	31.6	3.5696e-19	0.850485	7	0.907853	7	0.96156	6	1.3185	6	1.0422	4	1.0662	4			0.334849	0.275463	0.951415	1.09752	-0.0718534	0.134244
IPI00109611	E2-induced gene 5 protein homolog;Protein FAM162A	E2ig5;Fam162a	Q9D6U8	33.5	8.9139e-32	0.630915	11	1.03565	11	0.34572	11	0.6751	11	0.51585	10	1.03832	10			1.2661	0.272979	0.497495	0.916357	-1.00725	-0.126018
IPI00130854;IPI00109622	Protein transport protein Sec61 subunit gamma;MCG116534;MCG4124;MCG7641, isoform CRA_a;Putative uncharacterized protein;SEC61, gamma subunit (S. cerevisiae)	Sec61g;mCG_116534;mCG_4124;mCG_7641;RP23-188C13.1-001	P60060;Q5SWJ8	17.6	3.5897e-06	1.15404	10	1.08793	10	1.1295	7	0.98962	7	1.1444	6	1.05887	6	+		2.65874	0.583258	1.14265	1.04547	0.19238	0.0641561
IPI00109632	Uncharacterized protein C7orf30 homolog		Q9CWV0	11	3.0734e-15	1.15077	2	1.1558	2	1.0995	2	0.97238	2	1.3019	3	0.991768	3			1.09148	0.239706	1.18406	1.03998	0.24374	0.0565606
IPI00109639;IPI00881667;IPI00881820	Exosome complex exonuclease RRP43;Exosome component 8;Ribosomal RNA-processing protein 43;Putative uncharacterized protein;CBP-interacting protein 3;Exosome component 8, isoform CRA_d;Exosc8 protein;Putative uncharacterized protein Exosc8;MKIAA4013 protein	Exosc8;Rrp43;CIP3;mCG_1662;mKIAA4013	Q9D753;Q3TEB9;Q546F8;Q6NX62;Q6PCW8;D3YYN3;Q571G2	28.3	4.589e-28	0.773994	6	0.884799	6	0.79284	7	1.0243	7	0.75598	8	0.794786	8	+		2.54226	0.560192	0.774271	0.901295	-0.369089	-0.149929
IPI00109656;IPI00120571	ADP-ribosylation factor GTPase-activating protein 2;GTPase-activating protein ZNF289;Zinc finger protein 289;Putative uncharacterized protein	Arfgap2;Zfp289;Znf289	Q99K28-2;Q99K28;Q99K28-1;Q3UR67	16.3	2.5979e-21	0.918358	8	0.891027	8	0.93789	6	1.0654	6	1.0751	9	0.948317	9			0.183361	0.242255	0.977116	0.968248	-0.0333983	-0.0465514
IPI00109657	Polyadenylate-binding protein-interacting protein 2;Putative uncharacterized protein	Paip2	Q9D6V8;Q3TJ84;Q3U438	26.6	3.0966e-44	0.724953	3	0.78604	3	0.79148	4	0.99199	4	0.88607	2	0.865651	2			1.21892	0.717205	0.800834	0.881227	-0.320424	-0.182414
IPI00109696	Parvulin-14;Peptidyl-prolyl cis-trans isomerase NIMA-interacting 4;Peptidyl-prolyl cis-trans isomerase Pin4;Rotamase Pin4	Pin4	Q9CWW6	49.6	1.5456e-24	0.981065	8	0.943129	8	0.99866	7	0.88291	7	1.2106	6	1.04017	6			0.312452	0.376359	1.06344	0.955404	0.0887411	-0.0658178
IPI00109740;IPI00856991;IPI00857818	39S ribosomal protein L2, mitochondrial;Mitochondrial ribosomal protein L2;Mitochondrial ribosomal protein L2, isoform CRA_d	Mrpl2;mCG_2358;RP23-76I16.2-001;RP23-76I16.2-003	Q9D773;B1B1D6;B1B1D8	33.3	1.3748e-25	0.883392	4	1.0107	4	0.90236	7	1.08	7	1.2284	5	0.884643	5			0.020654	0.0650478	1.00472	0.991782	0.00678978	-0.0119051
IPI00109744	RNA pseudouridylate synthase domain-containing protein 4	Rpusd4	Q9CWX4	11.1	9.512e-08	4.76599	2	2.98374	2	0.6941	3	1.0185	3	0.61112	3	0.764584	3			0.120479	0.24593	2.02374	1.58894	1.01702	0.668066
IPI00109764;IPI00874810	DNA topoisomerase 1;DNA topoisomerase I;Putative uncharacterized protein;Top1 protein;Topoisomerase I	Top1;Top-1;TOP	Q04750;Q3TPX7;Q3TUS4;Q3ULF5;Q569Q5;Q6LBJ0;Q3TSR2;Q6LBJ1	37.4	3.518e-215	1.12309	33	1.0204	33	1.2362	26	1.0633	26	1.2013	32	1.00661	32	+		1.57329	0.664932	1.18686	1.0301	0.247154	0.0427896
IPI00109808;IPI00880772	Gem-associated protein 7;Putative uncharacterized protein Gemin7	Gemin7	Q9CWY4;D3Z684	19.4	5.6551e-06	1.11569	5	1.09151	5	1.0056	3	1.0468	3	0.93269	2	1.05797	2		+	0.0978213	1.42896	1.01799	1.06543	0.025726	0.0914306
IPI00109813	Putative uncharacterized protein	Hnrnpa0;Hnrpa0;Klhl3	Q9CX86	57	4.6675e-142	0.998801	29	0.959509	29	0.9845	26	1.0026	26	1.0601	35	0.990982	35			0.219612	0.457066	1.01447	0.984364	0.0207221	-0.0227368
IPI00338328;IPI00109815;IPI00857733	Putative uncharacterized protein;Cyclophilin-60;Cyclophilin-like protein Cyp-60;Peptidyl-prolyl cis-trans isomerase-like 2;Rotamase PPIL2;Putative uncharacterized protein Ppil2	Ppil2	Q8BUY4;Q9D787;D3YZQ4	11.3	9.0741e-11	0.987069	3	0.955201	3	0.89246	3	1.0075	3	0.97451	3	1.01851	3			0.603038	0.114387	0.951346	0.993736	-0.0719573	-0.00906579
IPI00109824	Bifunctional methylenetetrahydrofolate dehydrogenase/cyclohydrolase, mitochondrial;Methenyltetrahydrofolate cyclohydrolase;NAD-dependent methylenetetrahydrofolate dehydrogenase;Putative uncharacterized protein	Mthfd2;Nmdmc	P18155;Q3U8E7	66	7.5983e-108	1.38891	26	1.26634	26	1.4994	15	1.0378	15	1.33	18	1.21545	18	+		1.97945	0.907831	1.4061	1.1732	0.491702	0.230443
IPI00109860;IPI00410937;IPI00759967	Ribonucleoprotein RBM8A;RNA-binding motif protein 8A;RNA-binding protein 8A;Putative uncharacterized protein	Rbm8;Rbm8a	Q9CWZ3-2;Q9CWZ3;Q9CT44;Q9CWZ3-1	76.3	1.711e-105	1.00739	20	0.960338	20	1.0317	12	1.0018	12	1.0615	17	0.992359	17			0.78865	0.45462	1.03353	0.984832	0.0475823	-0.02205
IPI00955119;IPI00109891;IPI00623842	ATPase type 13A1;Probable cation-transporting ATPase 13A1;MKIAA1825 protein	Atp13a1;mCG_23321;Atp13a;mKIAA1825	B2RS54;Q9EPE9;Q69Z96	14.5	3.5309e-38	1.13358	10	0.853097	10	1.1481	11	1.0264	11	1.4335	13	1.07197	13			0.949848	0.101539	1.23839	0.983823	0.30847	-0.0235293
IPI00109932	ATP-dependent RNA helicase p54;DEAD box protein 6;Oncogene RCK homolog;Probable ATP-dependent RNA helicase DDX6	Ddx6;Hlr2;Rck	P54823	66.9	4.0077e-231	0.900576	30	0.904159	30	0.88595	28	1.0266	28	0.93678	31	0.949668	31	+		1.55447	0.427874	0.907769	0.960142	-0.139603	-0.0586799
IPI00109966;IPI00331286	Beta-2-microglobulin;Putative uncharacterized protein;Beta-2 microglobulin	B2m;mCG_11606;RP23-34E24.5-001	P01887;Q3U679;Q91XJ8;Q9D239	35.3	9.1815e-11	0.918527	10	0.916758	10	0.91047	8	0.9797	8	0.98665	10	1.08182	10			0.892491	0.0653143	0.938549	0.992759	-0.0914962	-0.0104849
IPI00110049;IPI00760095;IPI00118739	Exportin-7;Ran-binding protein 16	Kiaa0745;Ranbp16;Xpo7	Q9EPK7-1;Q9EPK7;Q9EPK7-2	28.5	2.7471e-96	0.95584	24	1.03351	24	1.008	23	1.0211	23	1.0459	16	0.902935	16			0.0311038	0.127814	1.00325	0.985847	0.00467645	-0.0205644
IPI00110050;IPI00649424;IPI00652038	Cell division cycle 2-like protein kinase 1;Cell division protein kinase 11;Galactosyltransferase-associated protein kinase p58/GTA;PITSLRE serine/threonine-protein kinase CDC2L1;Cell division cycle 2-like 1;Cell division cycle 2-like 1, isoform CRA_d;Putative uncharacterized protein;Cdc2l1 protein	Cdc2l1;Cdk11;mCG_132264;RP23-183D11.4-001;Cdk11b;RP23-183D11.4-003	P24788-1;P24788;A2A9P5;Q3UXP3;Q9CVG6;P24788-2;A2A9P6;Q8R190	11.2	9.3362e-21	0.955749	6	1.04194	6	0.8733	5	0.99594	5	1.4193	6	1.1072	6			0.129983	0.567888	1.08278	1.04836	0.114744	0.0681328
IPI00110207	Ovarian cancer-associated gene 2 protein homolog	Ovca2	Q9D7E3	57.8	1.5077e-38	0.747887	9	0.872296	9	0.67586	8	0.97077	8	0.75015	6	0.954198	6	+		1.9565	0.781565	0.724632	0.932421	-0.464679	-0.100946
IPI00110224;IPI00648201	17-beta-hydroxysteroid dehydrogenase 11;17-beta-hydroxysteroid dehydrogenase XI;Dehydrogenase/reductase SDR family member 8;Estradiol 17-beta-dehydrogenase 11;Dehydrogenase/reductase (SDR family) member 8, isoform CRA_b;Hydroxysteroid (17-beta) dehydrogenase 11;Dehydrogenase/reductase (SDR family) member 8, isoform CRA_a	Dhrs8;Hsd17b11;Pan1b;mCG_1164;RP23-102H7.2-001;RP23-102H7.2-002	Q9EQ06-1;Q9EQ06;A8Y5N3;Q9EQ06-2;A8Y5N2	32.9	7.101e-39	0.68055	12	0.903669	12	0.57562	12	0.94657	12	0.70174	9	1.02372	9	+		1.70223	0.458288	0.652637	0.957986	-0.615648	-0.0619233
IPI00110247	GTPase-activating protein RAB7;TBC1 domain family member 15;Putative uncharacterized protein;TBC1 domain family, member 15	Tbc1d15;Tbc1D15	Q9CXF4;Q3TSE1;Q4TVN0;Q7TPU5;Q9CRG4	12.7	2.9491e-22	0.901144	7	0.909835	7	0.94941	7	1.1779	7	0.85876	6	0.940203	6			1.14789	0.00966776	0.903105	1.00931	-0.147035	0.0133734
IPI00110265;IPI00473688;IPI00890190	NAD-dependent deacetylase sirtuin-2;SIR2-like protein 2;Putative uncharacterized protein	Sir2l2;Sirt2	Q8VDQ8-1;Q8VDQ8;Q8VDQ8-2;Q3UJK6	9	2.4163e-07	0.119969	5	0.928764	5	1.0336	2	0.87713	2	1.0987	2	1.06626	2			0.339253	0.298481	0.750756	0.957384	-0.413583	-0.0628309
IPI00110280;IPI00856232	Cyclophilin-like protein PPIL4;Peptidyl-prolyl cis-trans isomerase-like 4;Rotamase PPIL4;Ppil4 protein;Putative uncharacterized protein	Ppil4	Q9CXG3;Q99KH7;Q9CSB0;Q9CSN5;Q9D3J1	19.9	1.4566e-16	1.12985	6	1.08737	6	1.1974	2	1.0811	2	1.2514	5	0.99108	5	+		1.56441	0.635303	1.19288	1.05318	0.254455	0.0747568
IPI00110298;IPI00753462;IPI00857455	DNA polymerase delta subunit 3;DNA polymerase delta subunit p66;Putative uncharacterized protein;Polymerase (DNA-directed), delta 3, accessory subunit	Pold3	Q9EQ28;Q3THQ7;Q3TS65;Q8BH76	18.2	1.2564e-18	1.16078	5	0.975419	5	0.95784	2	1.0697	2	0.77358	2	0.852515	2			0.148773	0.212026	0.964067	0.965878	-0.0527954	-0.0500869
IPI00944213;IPI00110363	Cleavage and polyadenylation specificity factor 160 kDa subunit;Cleavage and polyadenylation specificity factor subunit 1;Putative uncharacterized protein	Cpsf1;Cpsf160	Q9EPU4;Q3U1X8	26.9	4.2225e-104	0.947598	23	1.0152	23	1.0018	27	1.0539	27	1.004	22	0.95511	22			0.312957	0.0836332	0.984466	1.00807	-0.0225868	0.0115946
IPI00110404;IPI00606576;IPI00880741;IPI00881708;IPI00881567;IPI00881397;IPI00881463;IPI00349698	Ubiquitin-like protein 5	Ubl5	Q9EPV8;E0CZB3;E0CXL7;E0CY38;E0CYW1;E0CY91	76.7	9.6381e-23	0.831117	7	0.843668	7	0.9122	6	1.1621	6	0.88602	10	0.898876	10	+		1.3938	0.149403	0.876446	0.968215	-0.190263	-0.0466008
IPI00110487	Protein C20orf11 homolog;Two hybrid-associated protein 1 with RanBPM;Novel protein;RIKEN cDNA 2310003C23, isoform CRA_a	2310003C23Rik;mCG_6738;RP24-209P15.2;RP24-209P15.2-001	Q9D7M1;A2AJ50	45.6	6.1666e-35	0.958313	7	0.895415	7	1.0369	6	1.03	6	0.96472	3	0.95429	3			0.198714	0.394375	0.986644	0.959902	-0.0193978	-0.0590415
IPI00856218;IPI00110578;IPI00856829	MCG3543, isoform CRA_a;Putative uncharacterized protein Iscu;Iron-sulfur cluster assembly enzyme ISCU, mitochondrial;NifU-like N-terminal domain-containing protein;NifU-like protein	Iscu;mCG_3543;Nifun	D3Z7W0;Q9D7P6;D3Z0K9	17.2	3.5217e-08	0.939232	5	0.993147	5	0.7365	5	0.91324	5	0.78359	3	1.03216	3			0.968586	0.218452	0.819774	0.979516	-0.286702	-0.0298583
IPI00110588	Membrane-organizing extension spike protein;Moesin;Msn protein;Putative uncharacterized protein	Msn	P26041;Q05DU4;Q3TZQ2;Q3UF33	72.6	0	0.899604	98	1.0076	98	0.94449	89	0.97462	89	0.99183	96	1.02377	96			0.744224	0.0394094	0.945308	1.002	-0.0811435	0.00287736
IPI00895196;IPI00133534;IPI00894849;IPI00110657;IPI00894994;IPI00856163	FGFR1 oncogene partner 2;FGFR1 oncogene partner 2 homolog	Fgfr1op2;RP23-158O11.2-002;RP23-158O11.2-001;RP23-158O11.2-004	B2KG27;Q9CRA9-1;Q9CRA9;B2KG26;Q9CRA9-2;B2KG25	28.1	1.1559e-19	1.47135	2	1.2174	2	1.1933	2	1.2504	2	1.0768	4	0.995818	4			0.832619	0.713634	1.24715	1.15454	0.318633	0.207319
IPI00469114;IPI00845802;IPI00110658	Alpha-globin;Hemoglobin alpha chain;Hemoglobin subunit alpha;Alpha-globin mRNA.;Putative uncharacterized protein;Alpha globin 1;Alpha globin 2;Hemoglobin alpha, adult chain 1;Hemoglobin alpha, adult chain 2;Alpha-1-globin	Hba;Hba-a1;Hbat1;Hba-a2;haemaglobin alpha 1;haemaglobin alpha 2;RP23-375M9.2-001;RP23-375M9.3-001	P01942;A8DUV3;A8DUV1;Q61287;Q61649;Q8BPF4;Q91VB8;Q9CWS5;Q9CY06;Q9QWJ3;Q9CY10	43	1.0373e-13	1.09116	5	2.01841	5	0.48223	7	0.052756	7	1.1429	6	12.5499	6			0.216997	0.0188399	0.905428	4.87368	-0.143328	2.28501
IPI00110659	Dehydrogenase/reductase SDR family member 7;Retinal short-chain dehydrogenase/reductase 4	Dhrs7;Retsdr4	Q9CXR1	14.8	6.3426e-09	1.08008	3	1.21365	3	1.3989	2	0.94662	2	1.1944	3	1.32289	3			0.919167	0.524572	1.22446	1.16105	0.292144	0.215435
IPI00110672	28S ribosomal protein S28, mitochondrial	Mrps28	Q9CY16	49.5	8.3496e-75	0.99226	15	1.03964	15	1.0146	10	1.0572	10	0.9319	10	0.920217	10			0.308615	0.0273713	0.979587	1.00569	-0.0297548	0.00818027
IPI00110684	Inorganic pyrophosphatase;Pyrophosphate phospho-hydrolase;Putative uncharacterized protein;Pyp protein	Pp;Ppa1;Pyp	Q9D819;Q3UA53;Q4FK49;Q8BTY3	66.1	4.3519e-106	1.11413	39	0.92098	39	1.1747	30	1.0093	30	1.1811	25	0.94304	25	+		1.79451	0.600687	1.15664	0.957773	0.209945	-0.0622437
IPI00110705;IPI00650054;IPI00919272	UPF0566 protein		Q9D820-1;Q9D820;Q9D820-2	27.8	1.8171e-09	0.918021	5	0.981354	5	1.1056	4	1.0239	4	0.941	4	0.992851	4			0.0876215	0.0196378	0.988207	0.999369	-0.0171149	-0.000911235
IPI00110709;IPI00468076;IPI00856946;IPI00460829;IPI00856843;IPI00857110	Uncharacterized methyltransferase WBSCR22;Williams-Beuren syndrome chromosomal region 22 protein homolog;MCG16714, isoform CRA_d;Wbscr22 protein;Williams Beuren syndrome chromosome region 22;Putative uncharacterized protein;MCG16714, isoform CRA_a;MCG16714, isoform CRA_c;Putative uncharacterized protein Wbscr22	Wbscr22;mCG_16714	Q9CY21;Q148S9;Q148T0;Q9CV98;Q9DCT4;D3YYK7;D3YWZ3;Q9D1L3	33.5	3.9884e-142	0.936242	7	1.01526	7	1.1398	5	1.0287	5	0.85804	6	0.94162	6			0.119258	0.0662771	0.978027	0.995193	-0.0320533	-0.00695179
IPI00881462;IPI00880541;IPI00110716;IPI00119501;IPI00667065;IPI00882266;IPI00116897	Putative uncharacterized protein Fip1l1;FIP1-like 1 protein;Pre-mRNA 3'-end-processing factor FIP1	Fip1l1	D3Z4V2;D3Z3F1;Q9D824-1;Q9D824;Q9D824-2;Q9D824-3;D3Z619;Q9D824-4	15.6	1.6184e-38	0.990295	7	1.00715	7	1.0412	6	1.0076	6	0.9551	5	0.990491	5			0.0669155	0.102517	0.995532	1.00175	-0.00646084	0.0025187
IPI00110718	Protein MIS12 homolog;MIS12 homolog (Yeast);MIS12 homolog (Yeast), isoform CRA_a	Mis12;DN-393H17.5-001;mCG_21182	Q9CY25;A3QK68	13.1	2.6254e-17	0.923191	2	0.886918	2	1.1006	2	1.0729	2	1.1179	2	0.839137	2			0.251466	0.377117	1.04723	0.932985	0.0665786	-0.100074
IPI00110721;IPI00831130;IPI00112630	Glyoxalase domain-containing protein 4;Glod4 protein	Glod4	Q9CPV4-1;Q9CPV4;Q9CPV4-2;Q9CPV4-3;Q7TMP4	60.7	2.9469e-148	0.901713	24	0.979144	24	0.89209	23	0.97475	23	0.91204	22	0.957946	22	+	+	2.41978	1.3329	0.901948	0.970613	-0.148884	-0.0430312
IPI00110724;IPI00762362	60S ribosomal protein L22-like 1;MCG16976, isoform CRA_c;Ribosomal protein L22 like 1	Rpl22l1;mCG_16976	Q9D7S7-1;Q9D7S7;Q0VBA4;Q9D7S7-2	58.2	6.6553e-142	0.893895	9	0.952835	9	1.0667	12	1.0981	12	0.98826	15	0.898473	15			0.13307	0.117791	0.982952	0.983136	-0.0248078	-0.0245374
IPI00110725;IPI00882192;IPI00882347;IPI00655220;IPI00459283	GTP-binding protein 8;Putative uncharacterized protein	Gtpbp8	Q9CY28-1;Q9CY28;Q9CY28-2;Q8C5J2	27	1.748e-24	1.1038	5	1.25063	5	1.1809	4	1.056	4	1.0653	5	1.15389	5			1.16435	0.988398	1.11667	1.15351	0.159199	0.206026
IPI00110729	Charged multivesicular body protein 5;Chromatin-modifying protein 5;SNF7 domain-containing protein 2;Chromatin modifying protein 5;Chromatin modifying protein 5, isoform CRA_b	Chmp5;Snf7dc2;mCG_9813;RP23-28I8.4-001	Q9D7S9;B1AY07	41.1	3.7983e-17	1.05472	3	1.07721	3	0.92011	3	1.037	3	1.1348	3	1.20995	3			0.18509	0.788295	1.03654	1.10806	0.0517799	0.14803
IPI00110753;IPI00466390;IPI00473667	Alpha-tubulin 1;Alpha-tubulin isotype M-alpha-1;Tubulin alpha-1 chain;Tubulin alpha-1A chain;Alpha-tubulin 3/7;Alpha-tubulin isotype M-alpha-3/7;Tubulin alpha-3 chain;Tubulin alpha-3/alpha-7 chain;MCG129425;MCG13302, isoform CRA_a;Putative uncharacterized protein;Tubulin, alpha 3A;Tubulin, alpha 3B	Tuba1;Tuba1a;Tuba3;Tuba3a;Tuba3b;Tuba7;mCG_129425;mCG_13302;RP24-89F5.1-001	P68369;P05214;Q5FW91;Q9D9Y2	75.8	0	0.82122	4	1.09099	4	0.39275	8	0.54175	8	0.89544	7	1.30923	7			0.594811	0.107499	0.703137	0.980655	-0.508123	-0.0281826
IPI00110760	DnaJ homolog subfamily B member 4	Dnajb4	Q9D832	47.5	1.2988e-46	0.960892	7	0.89823	7	0.99933	5	0.97539	5	1.2733	6	1.16266	6			0.279015	0.0255295	1.07784	1.01209	0.108144	0.0173404
IPI00110761;IPI00856893;IPI00857017	PRKR-interacting protein 1;Protein C114;Putative uncharacterized protein Prkrip1	Prkrip1	Q9CWV6;D3YXD3	22.6	1.2564e-13	1.08264	5	1.05693	5	1.1809	3	1.0138	3	0.93493	5	0.979624	5			0.323356	0.268919	1.06616	1.01678	0.0924184	0.0240122
IPI00110852;IPI00755329	Translocon-associated protein alpha, muscle specific isoform;Signal sequence receptor subunit alpha;Translocon-associated protein subunit alpha;Putative uncharacterized protein	Ssr1;Trap-alpha	Q52PE3;Q9CY50;A8C1W9;Q3TV94	20.8	2.6642e-74	1.02136	6	0.866626	6	1.0314	6	0.94482	6	1.1082	8	1.08959	8			0.738137	0.203243	1.05365	0.967011	0.0753987	-0.0483963
IPI00110856;IPI00227815;IPI00621537	Novel nuclear protein 1;Nucleolar protein Nop52;Ribosomal RNA processing protein 1 homolog A;RRP1-like protein;Rrp1 protein	Nnp1;Rrp1	P56183-1;P56183;Q05CN2;P56183-3;P56183-2;Q05DT3	25.1	1.5159e-34	1.03593	8	1.0158	8	1.1176	6	0.93176	6	0.96257	6	0.941797	6			0.309457	0.531836	1.0387	0.963118	0.0547771	-0.0542162
IPI00110918	28S ribosomal protein S22, mitochondrial	Mrps22;Rpms22	Q9CXW2	27.9	5.5238e-44	0.880359	7	1.00418	7	1.1017	6	1.1403	6	0.9825	4	0.9522	4			0.0824473	0.191212	0.988186	1.03223	-0.0171449	0.0457584
IPI00110931;IPI00461325;IPI00461326;IPI00881775	H/ACA ribonucleoprotein complex subunit 1;Nucleolar protein family A member 1;snoRNP protein GAR1;Putative uncharacterized protein;Putative uncharacterized protein Gar1	Gar1;Nola1	Q9CY66-1;Q9CY66;Q3TKG5;Q9CY66-2;Q9CY66-3;D3YZ09	32.5	1.1681e-24	0.986096	7	0.957671	7	1.0516	7	1.0066	7	1.0476	13	1.04246	13			0.499956	0.0208917	1.02843	1.00224	0.0404464	0.00323297
IPI00648654;IPI00110990	Dual specificity phosphatase 3 (Vaccinia virus phosphatase VH1-related);Dual specificity protein phosphatase 3;T-DSP11;Dual specificity phosphatase 3 (Vaccinia virus phosphatase VH1-related), isoform CRA_b;Putative uncharacterized protein	Dusp3;RP23-398F7.3-003;mCG_21353;RP23-398F7.3-001	B1AQF4;Q9D7X3;B1AQF3;Q3V2Y9	52.4	1.1376e-253	0.935979	17	0.982704	17	1.0347	15	1.008	15	0.97381	18	0.985319	18			0.242633	0.375204	0.981496	0.992008	-0.0269452	-0.0115768
IPI00111004	Gamma-glutamylcyclotransferase	Ggct	Q9D7X8	31.9	3.5503e-17	0.833959	3	0.871156	3	0.94966	3	1.0684	3	1.0089	5	0.975134	5			0.502289	0.194526	0.93084	0.971563	-0.103396	-0.04162
IPI00404551;IPI00111013;IPI00881091;IPI00927957	Putative uncharacterized protein;Cathepsin D;Ctsd protein;Cathepsin D, isoform CRA_a	Ctsd;mCG_11067	Q8C243;P18242;Q05BF3;Q3TIR0;Q3TJN3;Q3TWD0;Q3TWL1;Q3TWR6;Q3TXL5;Q3U651;Q3U7I9;Q3U7P0;Q3U8W5;Q3UAQ1;Q3UC89;Q3UCD9;Q8VCK2;Q3UCW4	28.8	1.5689e-51	1.08989	24	1.02395	24	0.89334	14	0.9345	14	1.0711	19	1.09731	19			0.072502	0.11919	1.01811	1.01859	0.0258956	0.0265685
IPI00111045	Mitochondrial import inner membrane translocase subunit TIM50	Tim50;Timm50	Q9D880	25.5	2.2444e-65	0.970309	20	0.969368	20	1.0179	9	1.0677	9	0.87057	8	0.929454	8			0.408804	0.106378	0.952926	0.988841	-0.0695636	-0.0161898
IPI00222723;IPI00111073;IPI00894641;IPI00894771	Phosphatidylinositol glycan anchor biosynthesis, class K, isoform CRA_a;Putative uncharacterized protein;GPI-anchor transamidase;Phosphatidylinositol-glycan biosynthesis class K protein;Phosphatidylinositol glycan anchor biosynthesis, class K;Phosphatidylinositol glycan anchor biosynthesis, class K, isoform CRA_c;Phosphatidylinositol glycan anchor biosynthesis, class K, isoform CRA_b	mCG_7289;Pigk	Q8BL63;Q9CXY9;Q80V43;Q8BXX3;Q3TGN0;Q3TUE9	13.3	4.8142e-106	0.992162	4	0.959325	4	1.0227	3	0.97028	3	1.0374	3	1.0008	3			0.490715	0.693246	1.01742	0.976802	0.0249163	-0.0338623
IPI00111107	DNA replication complex GINS protein PSF3;GINS complex subunit 3	Gins3;Psf3	Q9CY94	42.6	4.1158e-40	1.09291	5	0.935979	5	1.1741	4	1.0223	4	1.1279	8	0.94304	8	+		1.56598	0.457232	1.13164	0.967106	0.17841	-0.0482534
IPI00111113;IPI00649667;IPI00944005;IPI00649530;IPI00894847;IPI00928384;IPI00316789;IPI00928537;IPI00928002	Spata5 protein;Spermatogenesis-associated factor protein;Spermatogenesis-associated protein 5;SPAF;Katanin p60 ATPase-containing subunit A-like 2;p60 katanin-like 2;Putative uncharacterized protein Katnal2	Spata5;Spaf;SPAF;Katnal2	B7ZNK9;Q3UMC0;Q9Z2U6;Q9D3R6-1;Q9D3R6;D3Z4J2;Q9D3R6-3;D6RGM7;D3Z0U5	3.5	3.2816e-11	0.982704	6	1.02074	6	1.0019	3	0.98243	3	1.0537	3	1.0418	3			0.210883	0.313615	1.01277	1.01499	0.0183039	0.0214647
IPI00111117	Actin-related protein 2/3 complex subunit 5-like protein;Arp2/3 complex 16 kDa subunit 2;Actin-related protein 2/3 complex subunit 5	Arpc5l;RP23-244N6.5-001	Q9D898;A3KGQ6	43.1	1.4455e-32	1.05844	7	1.0719	7	1.1568	8	0.99875	8	1.1443	7	1.05229	7			1.24598	0.695916	1.11985	1.04098	0.1633	0.057943
IPI00111149	[Protein ADP-ribosylarginine] hydrolase;ADP-ribose-L-arginine cleaving enzyme;ADP-ribosylarginine hydrolase, isoform CRA_a;Putative uncharacterized protein	Adprh;Arh1;mCG_129090	P54923;Q3U5N4;Q9CTF5	50.3	1.9525e-77	1.43831	16	1.25642	16	1.4904	8	0.91652	8	1.2096	7	1.151	7	+		1.41082	0.373603	1.37944	1.10798	0.46408	0.147933
IPI00111169;IPI00751863	Cytosolic phospholipase A2;Lysophospholipase;Phosphatidylcholine 2-acylhydrolase;Phospholipase A2;Phospholipase A2 group IVA;Phospholipase A2, group IVA (Cytosolic, calcium-dependent);Putative uncharacterized protein	Cpla2;Pla2g4;Pla2g4a;mCG_125138	P47713;Q3UMQ1;Q9DBX5	37.8	1.4471e-84	1.19551	34	1.07515	34	1.2188	32	0.97202	32	1.1305	28	0.962186	28	+		1.74753	0.0162876	1.1816	1.00312	0.240748	0.00449386
IPI00111181	Maternal-embryonic 3;Vacuolar protein sorting-associated protein 35;Vesicle protein sorting 35;Putative uncharacterized protein;Vacuolar protein sorting 35, isoform CRA_a	Mem3;Vps35;mCG_14323	Q9EQH3;Q3TJ43;Q3TKU6;Q3TRJ1;Q3TUV7;Q3UQJ1	47	0	0.922765	34	1.01765	34	0.90472	41	0.98098	41	0.91805	37	1.0254	37	+		2.35427	0.203204	0.915178	1.00801	-0.127875	0.0115076
IPI00111207;IPI00470972;IPI00458852;IPI00753429	G2/mitotic-specific cyclin-B1;Putative uncharacterized protein;MCG116121;Cyclin b1 variant 1;Putative uncharacterized protein Gm5593;Ccnb1 protein	Ccn-2;Ccnb1;Ccnb1-rs13;Cycb;Cycb1;mCG_116121;Gm5593	P24860;Q3TFV6;Q3TQW9;Q3UWL3;C5IGX4;D3YZF0;Q68EM3	14.7	4.5016e-18	0.949938	8	0.807754	8	1.123	5	0.99567	5	0.83883	4	0.813074	4			0.152387	0.756306	0.970589	0.872166	-0.043067	-0.197325
IPI00111211	39S ribosomal protein L46, mitochondrial;Putative uncharacterized protein	Mrpl46	Q9EQI8;Q9D9V9	33.2	1.896e-64	0.863558	9	0.937559	9	0.77587	11	1.0151	11	0.8411	8	0.975515	8	+		1.56485	0.405286	0.826843	0.976058	-0.274315	-0.0349616
IPI00111218;IPI00858077;IPI00113073;IPI00122212;IPI00310215;IPI00336362;IPI00626662	AHD-M1;Aldehyde dehydrogenase, mitochondrial;ALDH class 2;ALDH-E2;ALDHI;Putative uncharacterized protein;Aldehyde dehydrogenase 2, mitochondrial, isoform CRA_b	Ahd1;Ahd-1;Aldh2;mCG_16016	P47738;Q3TVM2;Q3U6I3;Q3U9J7;Q3UJW1;Q544B1	49.9	3.5342e-224	0.759244	31	0.930319	31	0.74222	35	0.94911	35	0.73179	24	0.937295	24	+	+	2.8804	2.07329	0.744418	0.938908	-0.425815	-0.0909443
IPI00111258;IPI00858189	Major vault protein;Putative uncharacterized protein;Major vault protein, isoform CRA_a	Mvp;mCG_142722	Q9EQK5;Q3THX5;Q3U7S9;Q8C2S9;Q922X6	37.7	3.2401e-62	0.611509	10	0.932749	10	0.44943	23	1.0174	23	0.60566	13	1.04314	13	+		1.56172	0.0316375	0.555533	0.997764	-0.848056	-0.00322887
IPI00111265;IPI00881762;IPI00857651;IPI00886361	CapZ alpha-2;F-actin-capping protein subunit alpha-2;Putative uncharacterized protein;Capping protein (Actin filament) muscle Z-line, alpha 2, isoform CRA_c;F-actin capping protein alpha-2 subunit;Putative uncharacterized protein Capza2	Cappa2;Capza2;mCG_13469	P47754;Q3UBZ3;Q3UCD2;Q5DQJ3;D6RCW7;Q3U7G3;D3YVC5	65.7	2.1547e-238	1.0403	24	1.08743	24	1.0776	20	0.99767	20	1.0494	12	1.01283	12	+		1.44131	0.445496	1.05577	1.03264	0.0782916	0.0463429
IPI00111271	Signal recognition particle receptor subunit beta;Putative uncharacterized protein	Srprb	P47758;Q542X6	56.9	5.3436e-166	1.21818	16	1.03086	16	1.3143	18	0.9895	18	1.3392	17	1.05171	17	+		1.89537	0.492426	1.29056	1.02403	0.367995	0.0342518
IPI00111320;IPI00756736;IPI00856993;IPI00885544;IPI00885474	Sorting nexin-27;Putative uncharacterized protein	Kiaa0488;Snx27	Q3UHD6-1;Q3UHD6;Q3UHD6-2;Q8BYM0	15	1.81e-14	0.900333	4	0.973141	4	0.83442	5	1.0674	5	0.98655	3	1.08021	3			0.756288	0.438171	0.907101	1.04025	-0.140665	0.0569287
IPI00111343	Cyclophilin E;Cyclophilin-33;Peptidyl-prolyl cis-trans isomerase E;Rotamase E	Cyp33;Ppie	Q9QZH3	18.9	7.2043e-18	0.872676	5	0.895175	5	0.99353	2	0.97797	2	1.0726	3	0.82447	3			0.138705	0.80048	0.979602	0.899205	-0.0297321	-0.153278
IPI00111353	Mediator complex subunit 11;Mediator of RNA polymerase II transcription subunit 11	Med11	Q9D8C6	63.2	5.9499e-171	0.889442	6	0.981162	6	1.0071	7	1.023	7	0.88447	9	0.865426	9			0.680928	0.347767	0.927004	0.956529	-0.109352	-0.0641189
IPI00111359;IPI00973609;IPI00760002	Glutathione reductase, mitochondrial;Putative uncharacterized protein;Gsr protein	Gr1;Gsr	P47791-1;P47791;Q3TWI5;Q3U9P5;Q3U9R7;Q3UAS7;Q3UB84;Q91Z57;Q3TXK9;P47791-2	33.4	1.8012e-87	0.97371	12	0.985513	12	1.0989	11	1.0261	11	1.0832	14	0.997407	14			0.48655	0.0791295	1.05194	1.00301	0.0730478	0.00433105
IPI00111412	60S ribosomal protein L4;Putative uncharacterized protein;Ribosomal protein L4	Rpl4;mCG_12784	Q9D8E6;Q564E8;Q5ZEY2;Q9CSM5	58.7	7.6329e-235	0.937119	109	0.923105	109	1.0479	100	1.0578	100	1.0176	84	0.928333	84			0.00217726	0.268795	1.00087	0.969746	0.00125907	-0.0443212
IPI00111416	Syntaxin-12;Syntaxin 12;Putative uncharacterized protein	Stx12;mCG_118857;RP23-464L12.3-001	Q9ER00;A2ADS0;Q3TDG9;Q3TIL5	35	2.2607e-36	1.03974	8	1.06146	8	1.1127	4	1.0486	4	1.1635	4	1.08102	4		+	1.02761	1.69954	1.10531	1.06369	0.144455	0.0890828
IPI00944164;IPI00944120;IPI00111489	Cytosolic 5'-nucleotidase II;Cytosolic purine 5'-nucleotidase	Nt5c2	Q3V1L4	28.8	1.3248e-40	1.057	9	1.33563	9	1.4202	10	1.0876	10	0.95696	8	0.790826	8			0.381337	0.102187	1.14472	1.07135	0.194997	0.099433
IPI00111523;IPI00918035	DNA helicase B	Helb	Q6NVF4	7.9	6.3849e-14	0.866026	9	0.98824	9	0.64158	10	0.98421	10	0.78618	11	1.17093	11			1.0504	0.277467	0.764595	1.04779	-0.387232	0.0673554
IPI00111556;IPI00473972	Serine/threonine-protein phosphatase 2A catalytic subunit beta isoform;Serine/threonine-protein phosphatase	Ppp2cb	P62715;Q8BN07;Q8VED4	68.6	1.2392e-281	0.993147	37	1.04633	37	1.0201	23	1.0517	23	0.99228	33	1.03029	33		+	0.0633492	1.67501	1.00184	1.04277	0.00265562	0.0604266
IPI00111560;IPI00755843;IPI00754518;IPI00347814;IPI00410883;IPI00406502	Phosphatase 2A inhibitor I2PP2A;Protein SET;Template-activating factor I;Putative uncharacterized protein;SET translocation;Set protein;cDNA sequence BC085271	Set;RP23-261D24.1-001;RP23-261D24.1-004;RP23-261D24.1-003;BC085271	Q9EQU5-1;Q9EQU5;Q3T9S3;A2BE93;A2BE92;Q921H2;Q9CRT3;Q5U445;Q9EQU5-2;Q9EQU5-3	50.5	8.8795e-164	0.929368	29	0.957671	29	0.86841	27	0.98198	27	0.93605	37	0.945895	37			1.22492	1.14721	0.911276	0.961849	-0.13404	-0.0561183
IPI00111695;IPI00112621	60S ribosomal protein L7-like 1;Putative uncharacterized protein;Rpl7l1 protein	Rpl7l1	Q9D8M4;Q3U8B9;Q99L18	42.3	1.1792e-44	0.894294	15	0.897263	15	1.052	12	1.039	12	0.90965	12	0.898957	12			0.376876	0.456954	0.951981	0.945074	-0.0709946	-0.0815015
IPI00111730;IPI00954636;IPI00880676;IPI00880304;IPI00882039	Protein FAM45A;Putative uncharacterized protein;RIKEN cDNA 1810055E12, isoform CRA_b;Putative uncharacterized protein Fam45a	Fam45a;mCG_23044	Q9D8N2;Q3TH34;D3YUG1	10.6	2.4221e-08	0.580788	4	0.932575	4	0.57503	4	0.84036	4	0.79641	3	0.961631	3			1.26778	0.832666	0.650743	0.911522	-0.619841	-0.133651
IPI00111770;IPI00875971	ATP synthase subunit e, mitochondrial;ATP synthase, H+ transporting, mitochondrial F1F0 complex, subunit e	Atp5i;Atp5k;Lfm1;Lfm-1	Q06185;Q5EBI8	77.5	1.4e-71	1.08261	26	0.914077	26	1.071	20	0.96858	20	1.1382	26	0.970309	26	+		1.41195	0.910357	1.09727	0.950988	0.13392	-0.0725003
IPI00111784;IPI00473469	39S ribosomal protein L17, mitochondrial	Mrpl17	Q9D8P4-1;Q9D8P4	29	4.1158e-10	0.914913	6	1.01109	6	1.0255	7	1.162	7	0.84547	6	0.912159	6			0.519735	0.111592	0.928628	1.02842	-0.106828	0.0404252
IPI00817029;IPI00111821	Putative uncharacterized protein Glyr1;RIKEN cDNA 3930401K13;Glyoxylate reductase 1 homolog;Nuclear protein NP60;Putative oxidoreductase GLYR1	3930401K13Rik;Glyr1;mCG_128736;Np60	D3YYT1;Q922P9	19.4	1.1968e-68	1.03005	9	1.01273	9	1.1698	11	1.0363	11	1.0594	8	0.905715	8			0.77094	0.140411	1.08642	0.984915	0.119576	-0.0219288
IPI00760011;IPI00111827;IPI00473209;IPI00117933;IPI00453542;REV__IPI00894691;REV__IPI00515733;IPI00453543;REV__IPI00896742;REV__IPI00121372	Putative uncharacterized protein;Sorting nexin-6;Snx6 protein	Snx6	Q9CZ03;Q6P8X1;Q8R0Z4	23.6	1.1817e-32	1.07334	12	1.10153	12	1.0775	11	0.98629	11	1.251	3	1.10256	3			0.870756	0.61028	1.13395	1.06346	0.181353	0.0887648
IPI00111829;IPI00649823	Probable rRNA-processing protein EBP2;EBNA1 binding protein 2	Ebna1bp2;Ebp2;RP23-154A15.1-004	Q9D903;A2ACZ1	45.8	3.8165e-52	0.973805	15	0.971062	15	1.0743	12	1.1391	12	1.0372	13	0.982318	13			0.353121	0.191056	1.02843	1.03083	0.0404505	0.0438021
IPI00111831;IPI00121297	Alpha-NAC, muscle-specific form;Nascent polypeptide-associated complex subunit alpha, muscle-specific form;Alpha-NAC;Alpha-NAC/1.9.2;Nascent polypeptide-associated complex subunit alpha;Putative uncharacterized protein	Gm1878;Naca	P70670;Q60817;Q3UK68	3.3	0	0.919033	19	0.947059	19	1.0355	20	1.0877	20	0.98809	22	0.976181	22			0.211518	0.013764	0.980874	1.00365	-0.0278597	0.00525173
IPI00111836;IPI00929825	Interferon regulatory factor 3;Interferon regulatory factor-3;Interferon regulatory factor 3, isoform CRA_a;Putative uncharacterized protein	Irf3;IRF3;mCG_23141	P70671;O54726;Q3U9K6;Q3UJM9	25.5	1.2984e-30	0.956023	5	0.97144	5	0.67344	3	0.90284	3	1.1169	3	0.995223	3			0.268432	0.582039	0.915454	0.956501	-0.12744	-0.0641618
IPI00111876;IPI00874670	Abhydrolase domain-containing protein 14B;CCG1-interacting factor B;Putative uncharacterized protein Abhd14b	Abhd14b;Cib	Q8VCR7;D3Z6D6	51.9	1.3265e-115	1.37412	11	1.11481	11	1.5397	9	0.9782	9	1.353	8	0.9802	8	+		1.87795	0.181421	1.42227	1.0244	0.508198	0.0347861
IPI00111885;IPI00653598	Complex III subunit 1;Core protein I;Cytochrome b-c1 complex subunit 1, mitochondrial;Ubiquinol-cytochrome-c reductase complex core protein 1;Putative uncharacterized protein;Ubiquinol-cytochrome c reductase core protein 1;Uqcrc1 protein	Uqcrc1;mCG_16482	Q9CZ13;Q3THM1;Q3TIC8;Q3TV75;Q8K2S8;Q8VEJ2	46	7.2728e-150	1.20236	30	1.01966	30	1.3237	30	1.0438	30	1.1662	47	0.966931	47	+		1.48661	0.146589	1.23075	1.01013	0.29954	0.014541
IPI00111896;IPI00673446	HCV NS5A-transactivated protein 9 homolog;p15PAF;PCNA-associated factor	Ns5atp9;Paf	Q9CQX4	30	2.9782e-09	0.812744	4	0.774593	4	0.9362	3	1.263	3	1.1587	4	1.02811	4			0.140742	0.00420461	0.969215	1.0219	-0.0451119	0.0312549
IPI00111949;IPI00648364	ESCRT-II complex subunit VPS22;Vacuolar-sorting protein SNF8;SNF8, ESCRT-II complex subunit, homolog (S. cerevisiae)	D11Moh34;Snf8;RP23-235J5.2-005	Q9CZ28;A2A6M1	34.1	4.4135e-116	1.0003	6	1.06384	6	0.98552	7	0.99507	7	1.009	8	1.00553	8			0.0859809	0.375273	0.998273	1.02148	-0.00249316	0.0306617
IPI00111953	BolA-like protein 1	Bola1	Q9D8S9	69.3	2.1535e-85	0.927386	13	1.04383	13	0.91918	15	0.92729	15	0.88659	15	1.03016	15	+		1.67708	0.00792622	0.911052	1.00043	-0.134395	0.000617158
IPI00111958	Uroporphyrinogen decarboxylase	Urod	P70697	65.1	6.7147e-77	1.07513	16	0.9758	16	1.0003	17	0.91483	17	1.0622	21	1.01891	21			0.732736	0.377637	1.04588	0.969847	0.0647128	-0.0441709
IPI00111959	CTP synthase 1;CTP synthetase 1;UTP--ammonia ligase 1;Cytidine 5'-triphosphate synthase;Cytidine 5'-triphosphate synthase, isoform CRA_a;Putative uncharacterized protein	Ctps;mCG_122871;RP23-106K5.3-001	P70698;B1AS53;Q3TPP2	47	6.3944e-86	0.992753	29	0.930665	29	1.0382	30	1.015	30	1.0211	25	0.925155	25			0.49187	0.564682	1.01735	0.95694	0.0248175	-0.0634994
IPI00111960;IPI00649022;IPI00649103;IPI00649278;IPI00649375	Acid maltase;Lysosomal alpha-glucosidase;Glucosidase, alpha, acid;Glucosidase, alpha, acid, isoform CRA_a	Gaa;mCG_15028;RP23-13O17.5-001	P70699;A2AFL4	28.9	5.8361e-146	1.26497	26	1.07997	26	1.0805	23	0.90739	23	1.2158	22	1.1868	22			1.15445	0.230928	1.18709	1.05805	0.247431	0.0814145
IPI00111981;IPI00754697;IPI00227836	GTP-binding protein 9;Obg-like ATPase 1;Putative uncharacterized protein	Gtpbp9;Ola1;RP23-275P21.1-005	Q9CZ30-1;Q9CZ30;Q3TJF2;Q3TW21;B1AYJ9;Q9CZ30-2	64.1	1.7935e-113	1.15178	25	0.971912	25	1.1506	18	0.99431	18	1.1879	19	0.986388	19	+		2.32286	0.856552	1.16343	0.984203	0.218381	-0.0229719
IPI00111986	Gasdermin domain-containing protein 1;Gasdermin-D	Gsdmd;Gsdmdc1	Q9D8T2	17.7	1.0008e-16	0.843882	7	0.895175	7	0.7188	5	0.80919	5	0.81576	8	1.08694	8	+		1.39035	0.342439	0.792814	0.930437	-0.334946	-0.10402
IPI00112004	Putative uncharacterized protein;MCG127334;MCG17849, isoform CRA_a	1810009A15Rik;mCG_127334;mCG_17849	Q9CSS6;Q9D937	39	1.507e-33	0.858959	8	0.870701	8	0.82793	5	1.0201	5	0.87386	6	0.886211	6	+		2.0028	0.598096	0.853583	0.92567	-0.228397	-0.111429
IPI00112007	Transmembrane protein 160	Tmem160	Q9D938	26.1	1.1908e-15	0.971534	6	1.16859	6	0.91621	7	0.98063	7	1.025	5	1.05775	5			0.351561	0.476354	0.970915	1.06899	-0.0425836	0.0962512
IPI00112032;IPI00895023	Carbohydrate kinase domain-containing protein	Carkd	Q9CZ42-1;Q9CZ42;Q9CZ42-3	29.6	6.268e-78	0.915081	15	1.05735	15	2.2113	12	1.0472	12	0.47304	8	0.312832	8			0.010137	0.323958	1.19981	0.805794	0.262802	-0.311516
IPI00112043;IPI00828854;IPI00894613;IPI00125605	Protein LAPS18-like;Protein LLP homolog;Putative uncharacterized protein Llph	Llph	Q9D945-1;Q9D945;Q9D945-2;D3YXW1	29.2	1.4802e-36	0.822436	6	0.921065	6	1.1857	4	1.2442	4	0.92667	9	0.845666	9			0.105929	0.0282622	0.978269	1.00364	-0.0316973	0.00524701
IPI00112053	Sorting nexin-5;Sorting nexin 5;Putative uncharacterized protein	Snx5;RP23-35E16.2-001	Q9D8U8;A2ANA4;Q3TJN6;Q3TXT4;Q8C5E7	40.8	6.2703e-65	1.17763	17	1.04393	17	1.0618	19	0.99337	19	1.1254	11	1.05681	11			1.20204	0.605484	1.12161	1.03137	0.165573	0.0445633
IPI00408103;IPI00112072;IPI00754923;IPI00228576;IPI00461961;IPI00228575	Minor histocompatibility antigen H13;Presenilin-like protein 3;Signal peptide peptidase;H13 protein;Histocompatibility 13;Histocompatibility 13, isoform CRA_d;Putative uncharacterized protein	H13;Hm13;Psl3;RP23-35I8.11-003;mCG_3727;RP23-35I8.11-006	Q9D8V0-4;Q9D8V0;Q9D8V0-1;Q861Q5;A3KGR9;Q9D8V0-3;Q6PGJ8;Q8HWB1	9.6	3.3194e-09	0.968054	5	0.963391	5	0.91117	6	0.99833	6	1.0687	5	1.10715	5			0.146838	0.176876	0.982641	1.02296	-0.0252631	0.0327456
IPI00112089;IPI00885659;IPI00886329	Transmembrane protein 135;Putative uncharacterized protein;Transmembrane protein 135, isoform CRA_b;Putative uncharacterized protein Tmem135	Tmem135;mCG_15145	Q9CYV5;Q8C8G3;D3YUX0	10	4.2568e-26	1.21612	5	1.50677	5	1.2328	3	1.037	3	1.1606	6	1.53792	6	+		2.01524	0.823783	1.20317	1.36056	0.266843	0.444204
IPI00970323;IPI00112096	Microsomal signal peptidase 12 kDa subunit;Signal peptidase complex subunit 1	Spc12;Spcs1	Q9D958	19.3	3.4588e-16	0.959325	10	0.962557	10	1.0215	9	0.97402	9	0.95276	9	1.00968	9			0.386778	0.479877	0.977862	0.982086	-0.0322979	-0.026078
IPI00112097	COMM domain-containing protein 9;COMM domain containing 9;COMM domain containing 9, isoform CRA_a	Commd9;mCG_12561;RP23-275L13.2-001	Q8K2Q0;A2AVJ6	84.3	1.5803e-112	0.97078	15	1.05702	15	1.0864	12	1.082	12	0.97559	17	0.955932	17			0.0861826	0.287398	1.01092	1.03165	0.0156734	0.0449522
IPI00112101	Septin and tuftelin-interacting protein 1;Tuftelin-interacting protein 11;Tuftelin-interacting protein 39;Putative uncharacterized protein;Tuftelin interacting protein 11	Stip;Tfip11;Tip39;mCG_3481	Q9ERA6;Q3TPF9;Q3TTV6;Q3UGE9	8.2	1.3307e-11	0.913659	3	0.965251	3	0.95732	6	1.0399	6	0.71442	4	0.756659	4			0.645123	0.3562	0.8618	0.920603	-0.214575	-0.119349
IPI00112111;IPI00776251;REV__IPI00119242	Adrenoleukodystrophy protein;ATP-binding cassette sub-family D member 1;ATP-binding cassette, sub-family D (ALD), member 1;ATP-binding cassette, sub-family D, member 1;Formin-binding protein 30;Formin-binding protein 4;Putative uncharacterized protein	Abcd1;Ald;Aldgh;mCG_8093;RP23-373N8.2-001;RP23-373N8.2-002;Fbp30;Fnbp4;Kiaa1014	P48410;A2ALM9;A2ALN0;Q6ZQ03-1;Q6ZQ03;Q9CSQ9	3.9	1.1089e-17	1.59231	2	1.09391	2	0.85509	4	0.80794	4	1.4201	2	1.4073	2			0.433034	0.158167	1.28917	1.10305	0.366437	0.1415
IPI00112126	UPF0451 protein C17orf61 homolog		Q5F285	32.7	7.488e-39	1.25956	3	1.36956	3	1.1941	2	0.99332	2	1.2792	4	1.30359	4	+		2.04502	0.707826	1.24429	1.22216	0.315318	0.289432
IPI00112128	Haloacid dehalogenase-like hydrolase domain-containing protein 3	Hdhd3	Q9CYW4	40.6	1.7519e-34	0.940203	8	1.04493	8	0.80442	8	0.942	8	1.0317	9	0.976753	9			0.428604	0.149803	0.925441	0.987895	-0.111787	-0.0175702
IPI00112138	Magnesium-dependent phosphatase 1	Mdp1	Q9D967	54.9	1.1809e-195	0.860511	10	1.03737	10	0.69154	12	0.89805	12	0.79572	9	1.03787	9			1.22192	0.0770814	0.78259	0.991096	-0.353671	-0.0129034
IPI00112188;IPI00649759	CCR4-associated factor 8;CCR4-NOT transcription complex subunit 8;CCR4-NOT transcription complex, subunit 8;CCR4-NOT transcription complex, subunit 8, isoform CRA_a	Cnot8;mCG_23047;RP23-293I3.1-001;RP23-293I3.1-002	Q9D8X5;A2AFQ6;A2AFQ7	14.7	1.0827e-36	1.08229	5	1.13869	5	1.3307	4	1.2017	4	1.0606	2	0.960707	2			0.719508	0.510015	1.15786	1.10037	0.211463	0.137984
IPI00112222;IPI00109615	MCG16783, isoform CRA_a;Nucleoporin 37;Putative uncharacterized protein;Nucleoporin Nup37;Nup107-160 subcomplex subunit Nup37	mCG_16783;Nup37	Q9CZ80;Q9CWU9	38.3	8.7047e-31	0.962464	11	0.961816	11	1.0055	11	1.0715	11	0.93054	8	0.873134	8			0.58545	0.213095	0.966168	0.968817	-0.0496541	-0.0457046
IPI00112227;IPI00894982	Transmembrane protein 126A	Tmem126a	Q9D8Y1;B0LAC9	51	3.1569e-21	1.07833	6	1.26587	6	0.97528	3	0.97176	3	1.1026	8	1.0628	8			0.493344	0.433135	1.05207	1.10014	0.0732306	0.137692
IPI00112230;IPI00881159	Mediator complex subunit 18;Mediator of RNA polymerase II transcription subunit 18	Med18	Q9CZ82	25.5	2.0094e-20	0.987947	3	0.993345	3	1.0987	3	1.0263	3	1.1037	4	0.986193	4			0.623283	0.047138	1.06345	1.00195	0.0887509	0.0028047
IPI00112241	Tumor necrosis factor alpha-induced protein 8-like protein 2	Tnfaip8l2	Q9D8Y7	26.1	2.9549e-14	0.827541	3	1.07673	3	0.57902	2	1.0274	2	0.83385	4	1.49312	4			0.899022	0.536424	0.746804	1.19908	-0.421199	0.26193
IPI00112243;IPI00895191	Protein slowmo homolog 2;Slmo2 protein;Slowmo homolog 2 (Drosophila)	Slmo2;RP23-6N18.1-004	Q9CYY7;A0JLN8;B0QZU2	37.4	7.8406e-34	1.12164	6	0.748055	6	1.4273	2	3.6587	2	1.0465	2	1.54648	2			0.680079	0.393067	1.19848	1.98441	0.261207	0.988711
IPI00112312;IPI00970148;IPI00475109;IPI00970147;IPI00654325;IPI00468124;IPI00108318;IPI00459334	Calmodulin-dependent calcineurin A subunit beta isoform;CAM-PRP catalytic subunit;Serine/threonine-protein phosphatase 2B catalytic subunit beta isoform;Serine/threonine-protein phosphatase	Calnb;Ppp3cb	P48453-1;P48453;E0CZ78;P48453-2;Q3UXV4	11	8.4261e-13	0.841538	9	0.966464	9	0.81673	5	1.026	5	0.85535	3	0.963484	3	+		2.23749	0.271964	0.837873	0.985316	-0.255197	-0.0213418
IPI00112320;IPI00880901;IPI00622766	Meiotic recombination REC14 protein homolog;WD repeat-containing protein 61;CDW13/WDR61;WD repeat domain 61, isoform CRA_c;Putative uncharacterized protein	Wdr61;mCG_9684	Q9ERF3;A0MNP4;Q8BKW0;Q8BVQ0;Q9CWZ4	46.9	8.0498e-144	0.989903	9	0.98824	9	1.0875	11	0.98483	11	0.99078	13	0.939585	13			0.250193	0.680639	1.02273	0.970885	0.032422	-0.0426278
IPI00112327;IPI00886191;IPI00886413;IPI00885802	Metaxin-1;Mitochondrial outer membrane import complex protein 1;Metaxin;Metaxin 1;Metaxin 1, isoform CRA_a;Putative uncharacterized protein;Putative uncharacterized protein Mtx1	Mtx;Mtx1;Mtxn;mCG_17553	P47802;Q8R5C0;D3Z3F4;D3YVW0	28.2	1.5395e-39	0.938086	13	0.891583	13	1.0545	9	0.98448	9	0.88113	9	0.935104	9			0.32241	0.829391	0.957905	0.937056	-0.0620449	-0.0937932
IPI00112335;IPI00649311;IPI00875050	C-JUN N-terminal kinase kinase 1;Dual specificity mitogen-activated protein kinase kinase 4;JNK-activating kinase 1;MAPK/ERK kinase 4;SAPK/ERK kinase 1;Mitogen activated protein kinase kinase 4, variant 1;Putative uncharacterized protein;Map2k4 protein	Jnkk1;Map2k4;Prkmk4;Sek1;Serk1;RP23-340L19.1-005	P47809;Q543X6;Q8K2U0	40.1	7.1148e-111	0.935891	14	0.994926	14	1.0478	10	0.98633	10	1.1048	12	1.0788	12			0.193817	0.24105	1.0295	1.02002	0.0419398	0.0285932
IPI00112346;IPI00828805;IPI00816843;IPI00331732;IPI00830415	CRK1;Mitogen-activated protein kinase 14;Mitogen-activated protein kinase p38 alpha;Mapk14 protein;Mitogen activated protein kinase 14;Mitogen activated protein kinase 14, isoform CRA_b	Crk1;Csbp1;Csbp2;Mapk14;mCG_18525;RP24-137E7.1-001;RP24-137E7.1-004;RP24-137E7.1-006	P47811-1;P47811;P47811-3;Q5U421;P47811-4;P47811-2;B2KF35;B2KF34	58.1	6.9819e-117	0.793714	23	0.936768	23	0.88823	16	1.0773	16	0.79185	23	0.917011	23	+		1.44367	0.180467	0.824598	0.977026	-0.278237	-0.0335308
IPI00347357;IPI00648091;IPI00112371;IPI00648485	Putative uncharacterized protein Ttf2;RNA polymerase II termination factor;Transcription release factor 2;Transcription termination factor 2;Transcription termination factor, RNA polymerase II	Ttf2;DN-358O3.2-002	D3YU70;Q5NC05;A2ACV9	6.3	1.0729e-13	0.851426	2	0.788644	2	0.81691	6	0.98399	6	0.91805	3	0.984058	3	+		1.3147	0.459263	0.862129	0.918897	-0.214025	-0.122025
IPI00112414	Chromosome segregation 1-like protein;Exportin-2;Importin-alpha re-exporter;Chromosome segregation 1-like (S. cerevisiae);Putative uncharacterized protein	Cse1l;Xpo2;mCG_14604;RP23-19L12.9-001	Q9ERK4;A2A5S1;Q9CSW8	54.9	0	0.974944	95	0.970591	95	0.9791	93	1.0004	93	1.0173	76	0.977995	76			0.263901	0.702677	0.990448	0.982995	-0.0138469	-0.0247434
IPI00112448;IPI00830211;IPI00622897	40S ribosomal protein S10;Putative uncharacterized protein;MCG21688;Ribosomal protein S10;Putative uncharacterized protein ENSMUSP00000072256	Rps10;mCG_21688;RP24-535O17.1-001;RP24-535O17.1-002	P63325;Q3U9P0;Q5M9K7;D3Z2C0;Q3UW83	58.8	1.0041e-143	0.992556	56	0.936242	56	1.1023	53	1.0208	53	1.073	56	0.942951	56			0.63603	0.472002	1.05595	0.966664	0.0785442	-0.0489129
IPI00112473;IPI00759945	NAD(+) ADP-ribosyltransferase 1;Poly [ADP-ribose] polymerase 1;Poly[ADP-ribose] synthase 1	Adprp;Adprt;Adprt1;Parp1	P11103-1;P11103;P11103-2	21.6	6.8803e-50	0.839701	3	0.907688	3	1.1588	2	1.0528	2	1.0389	2	1.05371	2			0.0118881	0.0145063	1.01247	1.00473	0.0178749	0.00681053
IPI00874376;IPI00112493;IPI00828758	Putative uncharacterized protein;Apolipoprotein O-like;Protein FAM121A;RIKEN cDNA 9430083G14, isoform CRA_c	Apool;Fam121a;9430083G14Rik;mCG_49654;RP23-436F2.1-001;RP23-436F2.1-003	Q9CZB4;Q78IK4;B1AV13;B1AV14	23.2	7.3937e-50	1.07933	6	1.13696	6	1.1638	4	0.80367	4	1.2224	6	1.01595	6			1.2325	0.0804543	1.15518	0.985526	0.208114	-0.021034
IPI00857226;IPI00112549;IPI00556840;IPI00857822;IPI00856216;IPI00856996	Putative uncharacterized protein Acsl1;Long-chain acyl-CoA synthetase 1;Long-chain-fatty-acid--CoA ligase 1;Acyl-CoA synthetase long-chain family member 1;Putative uncharacterized protein	Acsl1;Acsl2;Facl2	D3Z041;P41216;Q6GTG6	12.9	2.3459e-16	0.901551	8	1.02561	8	0.97063	4	1.1469	4	0.96387	3	1.2252	3			0.862076	0.843338	0.94535	1.13257	-0.0810792	0.179602
IPI00112555;IPI00475305	Diadenosine tetraphosphate synthetase;Glycine--tRNA ligase;Glycyl-tRNA synthetase	Gars	Q9CZD3	46.5	4.8257e-127	1.28469	46	1.24022	46	1.354	43	0.99073	43	1.331	43	1.19541	43	+		2.51668	0.684635	1.32323	1.14212	0.404063	0.191715
IPI00112597;IPI00890844;IPI00895239;IPI00620551	Ubiquitin conjugation factor E4 B;Ubiquitin fusion degradation protein 2;Ufd2a;Ubiquitination factor E4B, UFD2 homolog (S. cerevisiae);MKIAA0684 protein	Ube4b;Ufd2;RP23-173D8.1-001;mKIAA0684	Q9ES00;B2KFK2;Q6NWW1;Q80TU3;Q6DID4	18.2	2.6197e-60	1.10583	14	1.02434	14	1.037	16	1.0274	16	0.95525	10	0.988142	10			0.261464	0.390761	1.03269	1.01329	0.0464108	0.0190521
IPI00112639;IPI00330716;IPI00555138	Protein Ric-8A;Synembryn-A	Ric8;Ric8a	Q3TIR3	20.8	6.582e-56	0.935104	12	1.0981	12	0.90082	5	0.9235	5	0.9174	3	1.04701	3	+		1.81278	0.133037	0.917775	1.02287	-0.123788	0.0326254
IPI00112641;IPI00830823	15 kDa selenoprotein	41532	Q9ERR7	22.8	2.4325e-12	0.809585	2	1.04392	2	0.96311	2	0.88053	2	1.1669	3	0.977326	3			0.100378	0.262988	0.979865	0.967258	-0.0293449	-0.0480275
IPI00112645;IPI00880577;IPI00880698;IPI00399462;IPI00918786;IPI00918871	Ribonucleoside-diphosphate reductase subunit M2;Ribonucleotide reductase small chain;Ribonucleotide reductase small subunit;Putative uncharacterized protein	Rrm2	P11157;Q3THV8	59	1.0587e-111	0.589866	15	0.617894	15	0.62401	22	1.0238	22	0.67355	16	0.805477	16	+		2.16945	0.579711	0.629142	0.815724	-0.668542	-0.293847
IPI00112668;IPI00474318	COMM domain-containing protein 8;COMM domain containing 8;COMM domain containing 8, isoform CRA_a;Putative uncharacterized protein	Commd8;mCG_12019	Q9CZG3;Q4QQP1	53	1.3574e-72	0.915248	9	1.02479	9	0.90605	4	1.0314	4	0.86792	5	1.0868	5	+		1.67068	0.882804	0.896406	1.04766	-0.157776	0.0671764
IPI00112676	PDZ domain-containing protein 11;PDZ domain containing 11;PDZ domain containing 11, isoform CRA_a	Pdzd11;Pdzk11;mCG_12205;RP23-213F21.2-001	Q9CZG9;B1B030	44.3	5.1402e-11	0.974469	3	0.96918	3	1.0394	2	0.90217	2	0.8845	5	0.894055	5			0.287079	1.07266	0.966123	0.921802	-0.0497213	-0.117472
IPI00112701	Proteasome assembly chaperone 3	Pac3;Psmg3	Q9CZH3	58.2	1.7069e-59	0.888257	11	0.987264	11	0.98353	13	1.0943	13	1.0163	13	0.98912	13			0.36523	0.235	0.962696	1.02356	-0.0548482	0.0335975
IPI00112719	Delta-aminolevulinic acid dehydratase;Porphobilinogen synthase;Alad protein	Alad;Lv	P10518;O89061;Q8VCZ1;Q9DD05	57.3	1.1378e-212	0.933968	27	1.01965	27	0.93594	20	1.0232	20	0.91488	35	0.931185	35	+		2.02846	0.105492	0.928263	0.991345	-0.107395	-0.0125413
IPI00112763	Probable U3 small nucleolar RNA-associated protein 11;UTP11-like protein;Putative uncharacterized protein	Utp11l	Q9CZJ1;Q9D948	21.7	3.6771e-38	1.10289	6	1.0918	6	0.91126	5	0.97545	5	0.96905	7	0.976849	7			0.0506576	0.120498	0.994399	1.0147	-0.00810254	0.0210519
IPI00112769;IPI00927994;IPI00749988	DNA-directed RNA polymerase I 135 kDa polypeptide;DNA-directed RNA polymerase I subunit RPA2;DNA-directed RNA polymerase;RNA polymerase 1-2	Polr1b;Rpa2;Rpo1-2;mCG_21006;RP24-388N11.1-001;RP24-388N11.1-002	P70700;Q3UMX7;Q6P9Q2;A2AP84	10	7.9088e-28	0.95039	8	1.00237	8	1.2552	10	1.0594	10	1.0113	6	0.911993	6			0.271315	0.081041	1.0723	0.991253	0.100704	-0.0126751
IPI00112785	Synbindin;Trafficking protein particle complex subunit 4;TRS23 homolog;Putative uncharacterized protein;Trafficking protein particle complex 4, isoform CRA_a	Sbdn;Trappc4;mCG_10732	Q9ES56;Q3V493;Q544R8	48.4	1.8608e-40	0.895175	14	0.907029	14	0.9064	10	0.96596	10	0.94154	7	1.00405	7	+		1.56126	0.543858	0.914372	0.959012	-0.129147	-0.0603793
IPI00112822;IPI00230512;IPI00895166;IPI00895392;REV__IPI00121785;REV__IPI00955097	Testis-specific high mobility group protein;Transcription factor A, mitochondrial;Putative uncharacterized protein;Testis-specific HMG-box protein m-tsHMG;Putative uncharacterized protein Tfam	Hmgts;Tfam	P40630-1;P40630;Q3TSW9;P40630-2;P97907;D3Z0F3	35.4	8.7617e-93	0.933445	13	1.0767	13	1.0565	9	1.1227	9	0.96442	5	1.02241	5			0.157296	0.917708	0.984788	1.07394	-0.0221143	0.102911
IPI00112850;IPI00754501;IPI00756958;IPI00750367	Never in mitosis A-related kinase 6;Serine/threonine-protein kinase Nek6;NIMA (Never in mitosis gene a)-related expressed;NIMA (Never in mitosis gene a)-related expressed kinase 6	Nek6;mCG_19677;RP23-42H18.3-001;RP23-42H18.3-002;RP23-42H18.3-005	Q9ES70;A2ATP2;A2ATN9;A2ATP1	24	3.8308e-16	1.36047	6	0.935366	6	1.3722	4	1.1075	4	1.4775	4	1.17047	4	+		2.22584	0.355158	1.40339	1.07111	0.488916	0.099108
IPI00112856	Never in mitosis A-related kinase 7;Serine/threonine-protein kinase Nek7;Putative uncharacterized protein	Nek7	Q9ES74;Q3TN15;Q8C5F7	49	1.8199e-39	0.602047	12	0.898715	12	0.48857	12	0.94487	12	0.61308	13	1.05017	13	+		1.79903	0.307149	0.567899	0.964584	-0.816294	-0.0520216
IPI00112901;IPI00894856	Probable ergosterol biosynthetic protein 28;Putative uncharacterized protein 0610007P14Rik	ORF11;0610007P14Rik	Q9ERY9;D3YUR8	32.1	5.7893e-15	1.20347	5	1.03744	5	0.97791	4	0.86546	4	1.1293	5	1.07449	5			0.580947	0.0580841	1.10356	0.992465	0.142165	-0.0109114
IPI00112948;IPI00470981;IPI00480414;IPI00750847;IPI00474993	Reticulon-3;Putative uncharacterized protein	Rtn3	Q9ES97-3;Q9ES97;Q9ES97-1;Q9ES97-2;Q8C6L4;Q9ES97-5;Q9ES97-4	20.3	4.2686e-25	1.06559	12	0.993641	12	1.0112	11	0.94502	11	1.0563	6	1.01282	6			0.932489	0.298322	1.04436	0.983828	0.0626223	-0.0235225
IPI00112963;IPI00970354;IPI00119870;IPI00944734;IPI00230751	102 kDa cadherin-associated protein;Alpha E-catenin;CAP102;Catenin alpha-1;Putative uncharacterized protein;Catenin (Cadherin associated protein), alpha 1;Catenin (Cadherin associated protein), alpha 1, isoform CRA_a	Catna1;Ctnna1;mCG_123912	P26231;Q3TGQ3;Q545R0;Q6NV50	4.3	1.1598e-05	1.0722	2	0.953652	2	1.0632	4	0.95316	4	1.0866	2	1.50421	2	+		2.10805	0.24909	1.074	1.13701	0.102995	0.185243
IPI00112986	BCS1-like protein;Mitochondrial chaperone BCS1	Bcs1l	Q9CZP5	25.1	3.7286e-40	0.975324	7	1.12288	7	1.0293	3	1.009	3	0.95035	3	1.13199	3			0.241536	0.810613	0.984991	1.08796	-0.0218169	0.12162
IPI00113052;IPI00885494;IPI00928072	Elongation factor Ts, mitochondrial;Elongation factor Ts;Translation elongation factor	Tsfm;EF-Ts	Q9CZR8;Q3TA37;Q8K239;Q8VDE3	57.7	1.3045e-277	1.09249	16	1.1341	16	1.1145	13	1.0256	13	0.98492	16	0.948317	16			0.593897	0.227368	1.06397	1.036	0.0894576	0.0510297
IPI00113079;IPI00798611	MAP kinase-activated protein kinase 2;Putative uncharacterized protein;Mapkapk2 protein	Mapkapk2;Rps6kc1	P49138;Q3U2P8;Q8R3U8	14.2	3.7118e-15	0.948497	3	0.971723	3	0.90346	3	0.85345	3	1.1737	2	1.0746	2			0.00739998	0.20558	1.00855	0.966591	0.0122858	-0.0490233
IPI00113080	TIM21-like protein, mitochondrial;Putative uncharacterized protein;RIKEN cDNA 1700034H14, isoform CRA_c	1700034H14Rik;mCG_1554	Q8CCM6-2;Q8CCM6;Q3THX0;Q9CVT6	23	2.7007e-19	1.0298	7	0.967118	7	0.81209	5	0.92234	5	0.98378	5	1.00363	5			0.331921	0.568019	0.941891	0.964364	-0.0863682	-0.0523507
IPI00113109;IPI00473432	Uncharacterized protein C3orf26 homolog		Q9CZT6	41.7	1.6674e-47	1.18744	15	1.05317	15	1.3954	11	0.99377	11	1.1977	11	1.00837	11	+		1.31138	0.385949	1.26018	1.01844	0.333629	0.0263583
IPI00113127	Ras-related protein Rab-4A;RAB4A, member RAS oncogene family;Putative uncharacterized protein;Rab4A;RAB4A, member RAS oncogene family, isoform CRA_b	Rab4;Rab4a;mCG_1765;Rab4A	P56371;B2RRN5;Q3TSQ6;Q3ULK1	39.9	2.2e-28	1.04768	6	1.3624	6	1.0573	6	0.88033	6	0.97524	4	1.06243	4			0.377089	0.230342	1.02674	1.10172	0.0380709	0.139756
IPI00113134;IPI00460846;IPI00459288	ATP-dependent helicase SKIV2L2;Superkiller viralicidic activity 2-like 2;Putative uncharacterized protein;Skiv2l2 protein;MKIAA0052 protein	Skiv2l2;mKIAA0052	Q9CZU3;Q8BTX6;Q8BVI7;Q91YT4;Q6ZQK1	34.4	6.5347e-117	0.930146	23	1.01892	23	1.0227	23	1.1039	23	0.90646	25	0.942241	25			0.508002	0.146898	0.953102	1.02169	-0.0692975	0.0309538
IPI00113141	Citrate synthase, mitochondrial;Citrate synthase	Cs;CS	Q9CZU6;Q0QEL9	47.2	2.5824e-185	0.632831	35	1.02651	35	0.58723	35	1.0802	35	0.57875	38	0.940203	38	+		2.53674	0.116565	0.599604	1.01564	-0.737919	0.0223882
IPI00113194;IPI00660051;IPI00850582	Cyclin-dependent kinases regulatory subunit 2;CDC28 protein kinase regulatory subunit 2;MCG124255;Putative uncharacterized protein	Cks2;mCG_124255	P56390;Q545R9	34.2	7.3884e-10	0.884017	8	0.790701	8	1.0337	3	1.0927	3	0.93783	2	0.829531	2			0.424302	0.413962	0.951849	0.904311	-0.0711954	-0.145109
IPI00113223	[Acyl-carrier-protein] S-acetyltransferase;[Acyl-carrier-protein] S-malonyltransferase;3-hydroxypalmitoyl-[acyl-carrier-protein] dehydratase;3-oxoacyl-[acyl-carrier-protein] reductase;3-oxoacyl-[acyl-carrier-protein] synthase;Enoyl-[acyl-carrier-protein] reductase;Fatty acid synthase;Oleoyl-[acyl-carrier-protein] hydrolase;Putative uncharacterized protein	Fasn	P19096;O89060;Q3TB22;Q3UHT6	62.9	0	1.02502	179	0.970685	179	0.99812	188	1.0376	188	1.0784	171	1.09882	171			0.54433	0.351572	1.03385	1.0357	0.0480226	0.050607
IPI00113232;IPI00857730;IPI00856788;IPI00857045;IPI00857212;IPI00857477;IPI00885223	Cell growth-regulating nucleolar protein;Protein expressed in male leptotene and zygotene spermatocytes 264;Putative uncharacterized protein Lyar	Lyar	Q08288;D3Z345;D3Z7N3;D3Z5X8	23.2	4.611e-70	0.977135	11	0.871916	11	0.9933	12	1.048	12	0.97048	9	0.781861	9			0.992652	0.494681	0.980305	0.900592	-0.0286974	-0.151054
IPI00113239	PtdIns-4,5-P2 4-Ptase II;Transmembrane protein 55A;Type II phosphatidylinositol 4,5-bisphosphate 4-phosphatase;Transmembrane protein 55A, isoform CRA_b	Tmem55a;mCG_2667;RP23-379L17.2-001	Q9CZX7;A2AP25	31.5	2.7241e-27	1.14525	3	1.08819	3	0.99845	3	1.0452	3	0.83286	3	0.985028	3			0.0573863	0.494074	0.992187	1.03947	-0.0113154	0.0558501
IPI00875584;IPI00665513;IPI00113241;IPI00856927;IPI00856352;IPI00875929;IPI00857038;IPI00857391;IPI00343021	Rps19 protein;Putative uncharacterized protein Gm6636;40S ribosomal protein S19;Putative uncharacterized protein Rps19;Putative uncharacterized protein Gm8683	Rps19;Gm6636;Gm8683	Q5M9P3;D3YYC7;Q9CZX8;D3Z722;D3Z5R8;D3YYC6;D3YUG3;D3YUT3	56.7	5.9002e-56	0.954107	22	0.935016	22	1.0992	22	1.0591	22	1.0641	26	0.954654	26			0.316109	0.170638	1.03914	0.982923	0.0553842	-0.0248491
IPI00113243	Transmembrane protein 85	Tmem85	Q9CZX9	51.4	3.8864e-31	1.15953	7	0.959785	7	1.2321	5	1.0259	5	1.1925	5	1.0326	5	+		2.01702	0.0784099	1.19471	1.00609	0.25666	0.00876614
IPI00113257;IPI00918921;IPI00918685;IPI00672748;IPI00464127;IPI00761442;IPI00919055;IPI00282873	CROC-1;Ubiquitin-conjugating enzyme E2 variant 1;Putative uncharacterized protein;Novel protein, possible orthologue of human TMEM189-UBE2V1;MCG49525;Putative uncharacterized protein Gm12502;Putative uncharacterized protein ENSMUSP00000042530	Croc1;Ube2v1;RP23-118A2.7-001;RP23-118A2.10-001;RP23-118A2.7-002;Gm12502;mCG_49525	Q9CZY3-1;Q9CZY3;Q569Y6;B7ZBY8;B7ZBY7;D3Z1I3;Q9CZY3-2;D3YXL3	74.8	7.5212e-90	1.00243	25	0.974469	25	1.0432	17	0.98929	17	1.0439	19	1.01251	19			0.793168	0.264168	1.02984	0.992091	0.042423	-0.0114553
IPI00113262	26S proteasome non-ATPase regulatory subunit 14;26S proteasome regulatory subunit RPN11;MAD1;Proteasome (Prosome, macropain) 26S subunit, non-ATPase, 14;Proteasome (Prosome, macropain) 26S subunit, non-ATPase, 14, isoform CRA_b;Putative uncharacterized protein	Pad1;Psmd14;mCG_15136;RP23-1O11.2-001	O35593;A2AR77;Q3UD26;Q9CSU2	50.3	2.5321e-74	1.00019	24	0.985707	24	1.1076	20	1.0313	19	1.0467	18	1.00584	18			0.626321	0.202206	1.0515	1.00762	0.0724443	0.0109475
IPI00113270;IPI00229759;IPI00875251	Chemokine-like factor superfamily member 7;CKLF-like MARVEL transmembrane domain-containing protein 7;LNV;Putative uncharacterized protein;Cmtm7 protein	Cklfsf7;Cmtm7;Lnv	Q9ESD6-1;Q9ESD6;Q3THH0;Q9ESD6-2;Q8R325	31.1	6.2738e-41	0.644579	9	0.843668	9	0.54666	9	1.0497	9	0.62365	5	0.979048	5	+		2.00944	0.269725	0.604963	0.957472	-0.725081	-0.0626975
IPI00113362	Crk-like protein;V-crk sarcoma virus CT10 oncogene homolog (Avian)-like;Crkl protein	Crkl;Crkol;mCG_131167	P47941;A2RS58;Q8R5B8	60.4	9.135e-67	0.996314	12	1.08528	12	1.0191	11	1.0345	11	0.99082	15	1.01171	15			0.0768702	0.752463	1.00208	1.04383	0.00299464	0.0618853
IPI00113377;IPI00118632;IPI00134920;IPI00756019;IPI00346206;IPI00753497;IPI00126713;IPI00379348;IPI00849468;IPI00378914;IPI00345943	60S acidic ribosomal protein P1;MCG10168;Putative uncharacterized protein;Ribosomal protein, large, P1;Rplp1 protein	Rplp1;mCG_10168	P47955;Q58E35	57	2.6687e-84	0.937207	13	0.978474	13	1.1119	10	0.996	10	1.0787	13	0.981547	13			0.270744	0.943855	1.0426	0.98534	0.0601891	-0.0213062
IPI00113386	Ethylmalonic encephalopathy protein 1 homolog;Hepatoma subtracted clone one protein;Protein ETHE1, mitochondrial	Ethe1;Hsco	Q9DCM0	73.6	9.7656e-74	1.13152	9	1.06285	9	1.0564	9	1.041	9	1.1078	11	1.08658	11	+	+	1.35659	1.4168	1.09857	1.06347	0.135629	0.088786
IPI00113408	Phosphoriboisomerase;Ribose-5-phosphate isomerase	Rpi;Rpia	P47968	44.9	5.9489e-112	1.1303	14	1.3282	14	1.2062	14	1.0652	14	1.0543	22	1.23057	22			1.04774	0.983765	1.13027	1.20799	0.176664	0.272609
IPI00113427	1,4-beta-N-acetylmuramidase C;Lysozyme C type P;Lysozyme C-1	Lyz1;Lzp-s	P17897	7.4	1.6257e-60	3.87988	5	0.467399	5	0.063875	5	0.093377	5	0.87871	7	4.09567	7			0.146735	0.18534	1.60749	1.55215	0.684808	0.634268
IPI00113517	Cathepsin B;Cathepsin B heavy chain;Cathepsin B light chain;Cathepsin B1;Putative uncharacterized protein	Ctsb	P10605;Q3TC17;Q3TVS6;Q6LAF6	39.2	1.3496e-104	0.861475	16	0.975515	16	0.75169	13	0.98126	13	0.80699	15	0.998502	15	+		1.50097	0.785185	0.806718	0.985092	-0.309863	-0.0216692
IPI00113520;IPI00405137	RING finger protein 114;Zinc finger protein 228;Zinc finger protein 313;Ring finger protein 114;Zinc finger protein 313, isoform CRA_b;Putative uncharacterized protein	Rnf114;Zfp228;Zfp313;Znf228;Znf313;mCG_20087;RP23-118A2.1-001	Q9ET26;A2A462;Q3UC35;Q8C521	28.8	5.24e-84	0.886211	8	1.00864	8	0.91522	5	0.96714	5	0.98319	4	1.11412	4			0.875525	0.23939	0.928207	1.02997	-0.107482	0.0425992
IPI00113528;IPI00226260	Transmembrane 9 superfamily member 3;Putative uncharacterized protein;MKIAA4036 protein	Smbp;Tm9sf3;mKIAA4036	Q9ET30;Q3UH23;Q571B0;Q8C6F5	8.2	6.7107e-15	0.956572	8	1.00045	8	0.75453	8	0.9795	8	0.97045	6	1.04321	6			0.548194	0.13676	0.893851	1.00772	-0.161894	0.0110948
IPI00222868;IPI00113532;IPI00474592;IPI00880473	Eukaryotic translation initiation factor 4E nuclear import factor 1;Eukaryotic translation initiation factor 4E transporter;Putative uncharacterized protein;Eukaryotic translation initiation factor 4E nuclear import factor 1, isoform CRA_b;Eukaryotic translation initiation factor 4E nuclear import factor 1, isoform CRA_a	Clast4;Eif4enif1;mCG_14708;RP23-191E3.3-003;RP23-191E3.3-001;RP23-191E3.3-012	Q9EST3-2;Q9EST3;Q8BTX7;Q8BY82;Q8CFW0;Q9EST3-1;Q5NBZ5;A8Y5K6	5.1	5.3458e-49	1.03047	2	0.960246	2	0.99631	2	1.0388	2	0.53061	2	0.527482	2			0.349443	0.374098	0.852464	0.842176	-0.23029	-0.247807
IPI00113533;IPI00885612;IPI00751101	CD40 ligand-activated specific transcript 3;Proteasome assembly chaperone 2;Tumor necrosis factor superfamily member 5-induced protein 1	Clast3;Psmg2;Tnfsf5ip1	Q9EST4-1;Q9EST4;Q9EST4-3	31.8	1.3104e-48	0.903179	13	0.924984	13	1.0098	10	1.0172	10	1.0132	10	0.964972	10			0.253409	0.441087	0.975393	0.969052	-0.0359444	-0.0453543
IPI00113536;IPI00831258	Acidic leucine-rich nuclear phosphoprotein 32 family member B;Proliferation-related acidic leucine-rich protein PAL31;Putative uncharacterized protein	Anp32b;Pal31	Q9EST5-2;Q9EST5;Q9EST5-1;Q3UW32	28.3	1.5573e-127	1.07636	39	1.04331	39	1.1532	32	0.99252	32	1.1392	44	1.00761	44	+		1.49191	0.357366	1.12292	1.01448	0.167254	0.0207381
IPI00113576;IPI00380228	ATP-dependent RNA helicase DDX24;DEAD box protein 24;Putative uncharacterized protein;DEAD (Asp-Glu-Ala-Asp) box polypeptide 24;DEAD (Asp-Glu-Ala-Asp) box polypeptide 24, isoform CRA_b	Ddx24;mCG_18595	Q9ESV0;Q3U7R4;Q3TLR1;Q3UYV7;Q7TM97;Q9CRZ6	21.8	4.666e-38	0.931619	13	0.855213	13	1.0233	15	1.0549	15	1.0756	11	0.973236	11			0.0649749	0.25838	1.01017	0.961116	0.0146025	-0.0572173
IPI00113606;IPI00798555	Acylglycerol kinase, mitochondrial;Multiple substrate lipid kinase	Agk;Mulk	Q9ESW4-1;Q9ESW4	10.9	1.8203e-10	0.995223	2	0.950029	2	0.72917	3	0.98028	3	1.0306	4	0.92584	4			0.32656	1.01791	0.918331	0.95205	-0.122914	-0.0708914
IPI00113612	5-oxoprolyl-peptidase;Pyroglutamyl aminopeptidase I;Pyroglutamyl-peptidase 1;Pyroglutamyl-peptidase I;Pyrrolidone-carboxylate peptidase	Pgpep1;Pgpi	Q9ESW8	37.8	6.4014e-33	1.44774	4	1.32132	4	1.5664	2	0.96847	2	1.5156	2	1.06072	2	+		2.5134	0.415117	1.50991	1.11683	0.594467	0.159415
IPI00113635;IPI00675933;IPI00856637;IPI00881326;IPI00855003;IPI00881092	Dyskerin;H/ACA ribonucleoprotein complex subunit 4;Nopp140-associated protein of 57 kDa;Nucleolar protein family A member 4;Nucleolar protein NAP57;snoRNP protein DKC1;Putative uncharacterized protein;Dyskeratosis congenita 1, dyskerin homolog (Human);Dkc1 protein	Dkc1;BC068171;RP23-62O13.1-001;RP23-62O13.1-011	Q9ESX5;Q3TI79;Q3TM67;Q3UWE5;Q499D4;B7ZCL7	37.3	8.859e-195	1.05382	28	1.0178	28	1.1539	24	1.0304	24	1.1244	28	0.996413	28			1.21533	0.563756	1.11071	1.01487	0.151477	0.021297
IPI00113655;IPI00108454;IPI00474622;IPI00671512	40S ribosomal protein S6;Phosphoprotein NP33;Putative uncharacterized protein;MCG6542, isoform CRA_f;Ribosomal protein S6;MCG22088;Putative uncharacterized protein ENSMUSP00000073830;Putative uncharacterized protein Gm16409;MCG123976;Putative uncharacterized protein Gm16406	Rps6;mCG_6542;RP24-468M3.2-001;mCG_22088;Gm16409;Gm16406;mCG_123976	P62754;Q3TL53;Q5BLK1;Q8BT09;D3Z6N6;D3YX41;D3YYT6	50.6	0	0.957579	64	0.950119	64	1.1166	44	1.0561	44	0.9982	45	0.935366	45			0.165791	0.197175	1.02413	0.980528	0.0343938	-0.0283688
IPI00649191;IPI00113660;IPI00649403	Proteaseome (Prosome, macropain) 28 subunit, 3;11S regulator complex subunit gamma;Activator of multicatalytic protease subunit 3;Ki nuclear autoantigen;Proteasome activator 28 subunit gamma;Proteasome activator complex subunit 3;Psme3 protein;Putative uncharacterized protein	Psme3;RP23-281C18.14-003;RP23-281C18.14-001;RP23-281C18.14-002	A2A4J1;P61290;Q4FK54;Q99K09;A2A4J3	55.1	9.1379e-192	0.959785	53	0.867754	53	1.0655	43	1.0211	43	1.0247	30	0.907853	30			0.180629	0.563281	1.01666	0.932236	0.0238397	-0.101233
IPI00113731	Degenerative spermatocyte homolog 1;Sphingolipid delta(4)-desaturase DES1	Degs;Degs1;Des1;Mdes	O09005	15.8	3.1268e-17	0.888178	6	0.948947	6	0.88377	5	0.96283	5	0.873	3	0.97561	3	+	+	2.78286	1.38785	0.881649	0.962462	-0.181723	-0.0551983
IPI00113746	Splicing factor U2AF 65 kDa subunit;U2 auxiliary factor 65 kDa subunit;U2 snRNP auxiliary factor large subunit;U2af2 protein;U2 small nuclear ribonucleoprotein auxiliary factor (U2AF) 2, isoform CRA_a;U2 small nuclear ribonucleoprotein auxiliary factor (U2AF) 2	U2af2;U2af65;mCG_22027	P26369;Q3KQM4;Q505Q1;Q80XR5;Q922I0	42.7	1.2325e-94	1.03449	18	0.944109	18	1.094	20	0.98406	20	1.1151	21	1.01027	21			1.12548	0.402083	1.0812	0.979481	0.112629	-0.0299105
IPI00113798;IPI00622270;IPI00894927;IPI00895074;IPI00894609;IPI00125635	Synaptosomal-associated protein;Synaptosomal-associated protein 23;Syndet;Vesicle-membrane fusion protein SNAP-23	RP23-158L6.2-002;Snap23;Sndt;mCG_11986;RP23-158L6.2-001;SNAP-23;RP23-158L6.2-005;RP23-158L6.2-006	Q9D3L3;O09044;A2AKH4;B0R030;B0R029	68.8	2.733e-232	0.644662	17	0.921744	17	0.58803	13	1.0133	13	0.67334	20	1.00609	20	+		2.11869	0.247101	0.635344	0.980377	-0.65439	-0.0285916
IPI00113830;IPI00890120;IPI00473600;IPI00113872	Werner syndrome ATP-dependent helicase homolog;Putative uncharacterized protein;Wrn protein;Homolog of human Werners syndrome protein	Wrn;WRN	O09053;Q3TB25;Q3TMV6;Q80YP9;Q8BWH5;O35948;Q3TZ13	1.5	0.00079926	0.206101	2	0.0830979	2	1.2926	2	4.5064	2	0.87013	2	1.36735	2			0.323746	0.0615503	0.78961	1.98562	-0.340787	0.989587
IPI00113845	Macropain subunit C5;Multicatalytic endopeptidase complex subunit C5;Proteasome component C5;Proteasome gamma chain;Proteasome subunit beta type-1;Proteasome subunit C5;Proteasome subunit beta type	Psmb1;mCG_4504	O09061;Q6LCE5;Q6RI64	82.1	2.6541e-206	1.06547	58	1.022	58	1.1301	48	0.99924	48	1.1456	37	1.03247	37	+		1.39289	0.679202	1.11372	1.0179	0.155392	0.0256029
IPI00113849;IPI00380307;IPI00279631;IPI00221550;IPI00881384;IPI00882113;IPI00856942;IPI00973607	Cell division control protein 42 homolog;G25K GTP-binding protein;Putative uncharacterized protein;Cell division cycle protein CDC42	Cdc42	P60766-2;P60766;Q3UL78;Q99JI7	63.4	1.303e-97	1.01142	14	1.09712	14	1.0098	17	1.0338	17	1.0447	20	1.0761	20			0.720988	1.2009	1.02197	1.06901	0.031357	0.0962703
IPI00408495;IPI00462199;IPI00113869	Basic immunoglobulin superfamily;Basigin;HT7 antigen;Membrane glycoprotein gp42	Bsg	P18572-1;P18572;O55107;P18572-2;O55108	22.6	2.1261e-37	1.21183	15	1.00672	15	1.0199	13	0.9562	13	1.1062	12	1.03852	12			0.766065	0.00123618	1.11264	1.00048	0.15399	0.000694048
IPI00113870;IPI00473170	Cyclin;Proliferating cell nuclear antigen	Pcna;mCG_15182;RP23-33N15.1-001	P17918;Q542J9;Q91ZH2;Q9CZD6	89.3	0	0.973331	46	0.988631	46	1.0375	31	1.0412	31	1.0056	54	0.958865	54			0.0930298	0.0590112	1.00548	0.996232	0.00787996	-0.00544661
IPI00719890;IPI00113873;IPI00221651;IPI00221649;IPI00719865;IPI00742440;IPI00742428	DNA-binding factor KBF1;EBP-1;NF-kappa-B1 p84/NF-kappa-B1 p98;Nuclear factor NF-kappa-B p105 subunit;Nuclear factor NF-kappa-B p50 subunit;Nuclear factor of kappa light polypeptide gene enhancer in B-cells 1;Nuclear factor of kappa light chain gene enhancer in B-cells 1, p105, isoform CRA_e;Nuclear factor of kappa light polypeptide gene enhancer in B-cells 1, p105	Nfkb1;mCG_22374	P25799-5;P25799;B2RRQ6;P25799-1;P25799-3;P25799-2;P25799-4	33.1	4.4419e-189	0.798021	34	0.792079	34	0.70791	36	0.88203	36	0.84894	31	0.897585	31	+		1.35385	1.23846	0.784957	0.857232	-0.349315	-0.222243
IPI00113895	Actin-RPV;Alpha-centractin;ARP1;Centrosome-associated actin homolog	Actr1a;Ctrn1	P61164	56.1	8.9574e-102	0.919625	27	0.943663	27	0.95083	15	1.0198	15	1.015	14	1.00798	14			0.517761	0.145456	0.961818	0.990482	-0.0561638	-0.0137971
IPI00113992	GDP-mannose pyrophosphorylase B;GTP-mannose-1-phosphate guanylyltransferase beta;Mannose-1-phosphate guanyltransferase beta	Gmppb	Q8BTZ7	41.9	3.214e-111	0.699839	14	0.910664	14	0.61244	15	0.98969	15	0.70896	9	1.13331	9	+		1.86662	0.0353407	0.673746	1.01122	-0.569723	0.0160994
IPI00113996;IPI00857740;IPI00857340	Biliverdin reductase B;Biliverdin-IX beta-reductase;Flavin reductase;NADPH-dependent diaphorase;NADPH-flavin reductase;Biliverdin reductase B (Flavin reductase (NADPH));Putative uncharacterized protein	Blvrb;mCG_22763	Q923D2;Q3U6G1;Q3TP34	63.1	4.6545e-180	1.41305	22	1.08287	22	1.2984	17	0.9348	17	1.3511	19	1.10373	19	+		2.18972	0.256322	1.35418	1.04047	0.437422	0.057231
IPI00114017;IPI00653636;IPI00461322	Annexin A7, isoform CRA_c;Putative uncharacterized protein;Annexin A7;Annexin VII;Annexin-7;Synexin;Anxa7 protein	Anxa7;mCG_5956;Anx7	Q3TT33;Q07076;Q3TJ49;Q3UYL7;Q8BP75;Q922A2;Q8CCV9	34.1	9.2606e-156	0.706065	16	1.08452	16	0.70105	17	1.1273	17	0.72261	24	0.978857	24	+		3.14809	0.535844	0.709908	1.06356	-0.494295	0.0888983
IPI00929892;IPI00114044	Mannosidase 2, alpha 1;Putative uncharacterized protein;Alpha-mannosidase 2;Golgi alpha-mannosidase II;Mannosidase alpha class 2A member 1;Mannosyl-oligosaccharide 1,3-1,6-alpha-mannosidase	Man2a1;Mana2	B9EHS6;Q8C4L1;P27046	17.2	1.4571e-32	1.14427	13	1.08345	13	1.0355	7	0.95698	7	0.86866	7	0.898715	7			0.0381594	0.148753	1.01614	0.979714	0.0231037	-0.0295675
IPI00114051	DNA polymerase alpha catalytic subunit;DNA polymerase alpha catalytic subunit p180;DNA polymerase;Pola1 protein;Putative uncharacterized protein	Pola;Pola1;mCG_113663;RP23-53K18.2-001	P33609;A2A4H0;B9EHJ9;Q8CAT7	20.5	9.4148e-55	0.847386	22	0.862962	22	0.88	22	1.0612	22	0.97636	13	0.958773	13			0.886627	0.265103	0.901249	0.960978	-0.150003	-0.0574245
IPI00128699;IPI00114052	Sm protein D;Sm protein N;Small nuclear ribonucleoprotein-associated protein N;Tissue-specific-splicing protein;Small nuclear ribonucleoprotein N;Putative uncharacterized protein;SmN protein;Sm protein B;Small nuclear ribonucleoprotein-associated protein B;MCG9909;Small nuclear ribonucleoprotein B	Smn;Snrpn;Snurf;Snrpb;mCG_9909;RP23-20A6.3-001	P63163;O70499;Q3UN87;P27048;A2APD4	27.5	1.7052e-36	0.952472	33	1.06194	33	0.87805	26	1.0191	26	0.93853	25	1.01417	25			1.07496	0.775942	0.923017	1.03174	-0.115571	0.0450753
IPI00114066;IPI00113057;IPI00930810;IPI00323937	CTLA-1;Cytotoxic cell protease 1;Fragmentin-2;Granzyme B(G,H);Putative uncharacterized protein;Granzyme B;Gzmb protein	Ctla1;Ctla-1;Gzmb;mCG_130827	P04187;Q3TIP3;Q3TZH4;Q4FJY0	46.6	3.9398e-70	0.212911	29	0.62383	29	0.14555	30	0.74451	31	0.14825	26	0.690989	26	+	+	2.3252	1.74911	0.168904	0.686443	-2.56573	-0.542788
IPI00114069;IPI00654228	DNA primase 58 kDa subunit;DNA primase large subunit;Putative uncharacterized protein	Prim2	P33610;Q3THK0	16.2	7.5335e-20	0.875887	6	0.9522	6	0.89507	5	1.0753	5	0.87756	5	0.95584	5	+		2.51255	0.0586075	0.882839	0.994447	-0.179778	-0.00803421
IPI00114162;IPI00876563;IPI00890241;IPI00672962;IPI00378311	Epidermal-type fatty acid-binding protein;Fatty acid-binding protein 5;Fatty acid-binding protein, epidermal;Keratinocyte lipid-binding protein;Psoriasis-associated fatty acid-binding protein homolog;Fatty acid binding protein 5, epidermal;MCG1638;Putative uncharacterized protein;Putative uncharacterized protein ENSMUSP00000111703	Fabp5;Fabpe;Klbp;Mal1;mCG_1638	Q05816;Q497I3;Q3TLH6;D3YXI1	80	1.131e-217	0.757404	26	0.868659	26	0.69397	25	0.91622	25	0.78817	30	0.943663	30	+		1.79624	1.23022	0.746515	0.909514	-0.421758	-0.136832
IPI00114209	Glutamate dehydrogenase 1, mitochondrial;Putative uncharacterized protein	Glud;Glud1	P26443;Q3TSQ7	55	1.8697e-199	0.723746	36	0.939232	36	0.67599	32	1.0254	32	0.71881	33	0.954563	33	+		2.41349	0.38967	0.706182	0.973065	-0.501888	-0.0393922
IPI00114232;IPI00556893	Histone deacetylase 1;Hdac1 protein;MCG128529;Putative uncharacterized protein ENSMUSP00000078339	Hdac1;RP23-209C6.7-001;mCG_128529	O09106;Q58E49;D3YYI8	43.6	8.0122e-91	0.961723	20	1.05831	20	1.0615	18	1.0459	18	0.96986	24	0.993443	24			0.0333987	0.611515	0.997694	1.03255	-0.00333002	0.0462146
IPI00856974;IPI00114237	C-terminal-binding protein 2;Putative uncharacterized protein;C-terminal binding protein 2, isoform CRA_c;Ctbp2 protein;C-terminal binding protein 2, isoform CRA_b	Ctbp2;mCG_15820	P56546-2;P56546;Q3UIX8;P56546-1;Q3UGL5;Q91YZ2	13.6	4.8524e-65	1.00861	13	1.02415	13	1.1019	10	0.98124	10	1.1484	8	1.053	8			0.775784	0.34169	1.0863	1.01946	0.119429	0.0278084
IPI00114245;IPI00230052;IPI00886178;IPI00137439;IPI00648735	Dual specificity mitogen-activated protein kinase kinase 3;MAPK/ERK kinase 3;Putative uncharacterized protein;Mitogen activated protein kinase kinase 3	Map2k3;Mkk3;Prkmk3;RP23-467E19.1-001	O09110-1;O09110;Q3TJG7;Q3TLX7;Q3TX82;Q3UDI2;Q5SWN9;O09110-2	31.4	1.1857e-29	0.774054	8	1.00401	8	0.70636	6	1.0257	6	0.73048	9	0.884017	9	+		2.12223	0.244536	0.736965	0.971241	-0.440333	-0.0420988
IPI00114246	Complex I-ESSS;NADH dehydrogenase [ubiquinone] 1 beta subcomplex subunit 11, mitochondrial;NADH-ubiquinone oxidoreductase ESSS subunit;Neuronal protein 15.6;NADH dehydrogenase (Ubiquinone) 1 beta subcomplex, 11;Ndufb11 protein	Ndufb11;Np15;mCG_126516;RP23-333P16.5-001	O09111;B1AV40;Q4VBC9	45	4.5963e-39	0.867378	6	0.875427	6	0.79714	7	0.9557	7	0.8005	5	0.965904	5	+		1.72429	0.822932	0.821673	0.932343	-0.283364	-0.101067
IPI00114254	Putative uncharacterized protein;MKIAA0372 protein	AK129128;Ttc37;mKIAA0372	Q3UYZ5;Q6ZQC8	6.8	2.2774e-27	0.902283	6	1.00532	6	0.78511	4	1.0606	4	0.66687	5	0.922339	5			0.984922	0.0439836	0.784754	0.996086	-0.349687	-0.00565818
IPI00114285;IPI00459308;IPI00880872	Glutathione S-transferase omega-1;p28	Gsto1;Gstx;Gtsttl	O09131	64.2	3.131e-93	0.971628	19	0.976372	19	1.0026	19	1.0058	19	1.0066	22	1.013	22			0.208972	0.0498184	0.993609	0.99839	-0.00924915	-0.00232531
IPI00114329;IPI00830535	Gamma-ECS regulatory subunit;Gamma-glutamylcysteine synthetase regulatory subunit;GCS light chain;Glutamate--cysteine ligase modifier subunit;Glutamate--cysteine ligase regulatory subunit;Putative uncharacterized protein;Gclm protein	Gclm;Glclr	O09172;Q3T9P2;Q4FJZ6	45.3	3.8015e-178	0.720617	22	0.76646	22	0.71476	20	0.96705	20	0.69187	18	0.798276	18	+		2.88452	0.870376	0.709082	0.843928	-0.495975	-0.244807
IPI00114331;IPI00607025	2-methylacyl-CoA racemase;Alpha-methylacyl-CoA racemase;Putative uncharacterized protein;Amacr protein	Amacr;Macr1	O09174;Q3TUS8;Q543Q9;Q91YQ8	13.9	5.7377e-09	1.00101	3	0.960892	3	0.84787	2	0.9915	2	1.0568	3	1.28715	3			0.194397	0.268094	0.96856	1.07985	-0.0460862	0.110827
IPI00114333;IPI00831226;IPI00753487;IPI00831023;IPI00830898;IPI00226574;IPI00831659;IPI00828764;IPI00828725;IPI00896112	90 kDa ribosomal protein S6 kinase 3;MAP kinase-activated protein kinase 1b;pp90RSK2;Ribosomal protein S6 kinase alpha-3;Ribosomal S6 kinase 2;Rps6ka3 protein;Ribosomal protein S6 kinase polypeptide 3	Mapkapk1b;Rps6ka3;Rps6ka-rs1;Rsk2;RP23-52L10.1-002	P18654;A7E215;B1AXN9	24.1	2.5127e-48	1.10288	17	1.12871	17	1.1185	17	0.98979	17	1.1979	13	1.17074	13	+		1.43907	0.655044	1.13976	1.09641	0.188729	0.132791
IPI00114342	Hexokinase type II;Hexokinase-2	Hk2	O08528	51.4	1.8777e-180	1.32338	66	1.09545	66	1.117	43	0.90401	43	1.3293	61	1.20922	61			1.22893	0.255989	1.25656	1.06956	0.32948	0.0970153
IPI00114368;IPI00880617;IPI00880496	ER-Golgi SNARE of 24 kDa;SEC22 vesicle-trafficking protein homolog B;SEC22 vesicle-trafficking protein-like 1;Vesicle-trafficking protein SEC22b;Putative uncharacterized protein	Sec22b;Sec22l1	O08547;Q3UZ06	56.7	5.7761e-281	0.795039	26	1.02509	26	0.75268	29	1.0123	29	0.77935	21	1.06668	21	+		2.40494	0.782681	0.77569	1.03469	-0.366449	0.0491997
IPI00114375;IPI00312527;IPI00875117;IPI00406447;IPI00122349;IPI00881485;IPI00621526;IPI00880785	Dihydropyrimidinase-related protein 2;Unc-33-like phosphoprotein 2	Crmp2;Dpysl2;Ulip2	O08553	55.9	3.8906e-210	0.72015	30	1.25701	30	0.52561	32	0.95836	32	0.58957	27	1.20188	27	+		1.49162	0.553649	0.611777	1.13908	-0.708923	0.187872
IPI00114377	Cytochrome c oxidase subunit 7A2, mitochondrial;Cytochrome c oxidase subunit VIIa-liver/heart	Cox7a2;Cox7a3;Cox7al	P48771	27.7	2.6125e-16	0.974944	5	1.09597	5	0.91308	5	1.0106	5	0.95417	4	0.998104	4			0.974305	0.428927	0.947398	1.03489	-0.0779575	0.0494812
IPI00114401;IPI00828496;IPI00652858;IPI00880859;IPI00881793	Emerin;Putative uncharacterized protein	Emd;Sta;mCG_21217;RP23-436K3.2-002;RP23-436K3.2-004	O08579;Q3TIH6;Q3UJP3;Q3THM8;B7FAU5	60.6	7.691e-47	1.06115	10	1.02906	10	0.90547	13	1.0351	13	1.0844	10	1.11121	11			0.0798422	0.822353	1.01701	1.05846	0.0243312	0.0819625
IPI00114407;IPI00122339;IPI00850366;IPI00311103;IPI00377350	Ally of AML-1 and LEF-1;REF1-I;RNA and export factor-binding protein 1;THO complex subunit 4;Transcriptional coactivator Aly/REF;RNA and export factor binding protein 2;RNA and export factor-binding protein 2	Aly;Ref1;Refbp1;Thoc4;Refbp2;Ref2	O08583-1;O08583;O08583-2;D9J342;Q4KL64;Q9JJW6-1;Q9JJW6;Q9JJW6-2	47.1	1.1888e-301	0.924898	31	0.885583	31	1.0408	26	1.0625	26	1.0581	25	0.923532	25			0.0466217	0.314429	1.00793	0.957205	0.0113994	-0.0631005
IPI00114457	Latency-associated peptide;Transforming growth factor beta-1;Putative uncharacterized protein;Transforming growth factor, beta 1	Tgfb1;mCG_7649	P04202;Q3UNK5	31.3	6.8813e-152	1.09735	20	0.83605	20	1.167	13	0.89182	13	1.0431	12	0.942596	12			1.01364	1.1134	1.10248	0.890155	0.140755	-0.167871
IPI00114491;IPI00894639	Cell division control protein 2 homolog;Cyclin-dependent kinase 1;p34 protein kinase;Cell cycle p34 CDC2 kinase protein;Cdc2a protein;Putative uncharacterized protein Cdk1	Cdc2;Cdc2a;Cdk1	P11440;Q8R4A4;Q99JW7;D3Z2T9	80.8	2.1814e-220	0.927988	54	0.934929	54	0.91622	52	1.0392	52	0.85766	40	0.894214	40	+		1.30239	0.394568	0.900623	0.956114	-0.151005	-0.0647448
IPI00114560;IPI00170032;IPI00884469;IPI00622236	Ras-related protein Rab-1A;YPT1-related protein;RAB1, member RAS oncogene family, isoform CRA_a;Rab1A;Putative uncharacterized protein;RAB1, member RAS oncogene family;MKIAA3012 protein	Rab1;Rab1A;mCG_11056;RP23-19L22.4-001;mKIAA3012	P62821;Q0PD67;Q3UB66;Q5SW88;Q6ZPF0	78.5	0	1.04892	35	1.10868	35	1.0074	24	1.025	24	1.0218	37	1.05332	37			0.787207	0.916758	1.02604	1.06233	0.0370878	0.087238
IPI00114593;IPI00480406;IPI00654242;IPI00653007;IPI00110827	Actin, alpha cardiac muscle 1;Alpha-cardiac actin;Actin alpha cardiac;Actin, alpha, cardiac muscle 1;Putative uncharacterized protein;Alpha-actin (AA 27-375);Actin, alpha skeletal muscle;Alpha-actin-1;Skeletal muscle alpha-actin mRNA.;Alpha-actin (Aa 40-375)	Actc;Actc1;RP23-230H3.3-001;alpha-cardiac actin;Acta;Acta1	P68033;Q497E4;Q61273;Q61274;Q61275;Q9CXK3;Q3UIJ3;Q3TG92;P68134;Q61264;Q61272	55.4	0	0.984543	31	1.01106	31	0.86798	32	0.94741	31	0.94175	24	1.05643	24			0.724048	0.0400677	0.931424	1.00497	-0.10249	0.0071504
IPI00930882;IPI00114641	Putative uncharacterized protein;4F2 cell-surface antigen heavy chain;CD98 heavy chain	Slc3a2;Mdu1	Q3TN39;Q8BTJ9;P10852;Q3TIP1;Q3U144;Q60849	44.1	1.2825e-154	1.25211	43	1.33205	43	1.3484	39	1.0004	39	1.2252	42	1.23976	42	+		1.85298	0.718742	1.27524	1.19074	0.350766	0.251855
IPI00761713;IPI00461514;IPI00876549;IPI00874970;IPI00875901;IPI00874654;IPI00875523;IPI00134534;IPI00874492;IPI00876550;IPI00875277;IPI00876432;IPI00876167;IPI00114642;IPI00282269;IPI00265768;IPI00227930;IPI00348270;IPI00554853;IPI00648991;IPI00282266;IPI00453744;IPI00111957;IPI00124518;IPI00459318	Histone H2B type 1-P;Histone H2B;Putative uncharacterized protein Hist1h2bl;Putative uncharacterized protein Hist1h2bn;Putative uncharacterized protein Hist1h2bk;Putative uncharacterized protein Hist1h2be;Putative uncharacterized protein Hist1h2bh;Putative uncharacterized protein Hist1h2bj;H2B 291A;Histone H2B type 1-F/J/L;H2B 291B;Histone H2B type 1-M;Histone H2B type 1-K;h2B-221;Histone H2B typ…	Hist1h2bp;Gm13646;Hist1h2bc;LOC665622;mCG_50238;OTTMUSG00000013203;Hist1h2bl;Hist1h2bn;Hist1h2bk;Hist1h2be;Hist1h2bh;Hist1h2bb;Hist1h2bj;H2b-f;H2b-j;H2b-l;H2b-n;Hist1h2bf;Hist1h2bm;mCG_50239;mCG_49392;Hist2h2bb;Hist1h2bg;Hist1h2ba;Th2b	Q8CGP2-2;Q8CGP2;Q921L4;D3YZ88;D3YZK2;D3YZM4;D3Z010;D3Z004;Q8CBB6;D3YV02;P10853;A0JLV3;P10854;B2RTK3;Q8CGP1;B2RVD5;Q64478;Q64525;Q64475;Q8CGP2-1;Q6ZWY9;P70696;A0JNS9;Q8VEE3	56.5	2.8772e-152	0.988045	185	1.05264	186	1.0411	188	1.0354	188	1.02	200	1.00763	201			0.394768	0.873435	1.01638	1.03189	0.0234421	0.0452894
IPI00114647;IPI00400245	Deoxyhypusine synthase;Dhps protein	Dhps	Q3TXU5;Q811L9	20.3	1.8536e-11	1.0068	4	1.02096	4	1.1583	3	1.0312	3	0.98949	5	1.08341	5			0.356952	0.855687	1.05153	1.04519	0.0724881	0.0637662
IPI00114667	26S proteasome non-ATPase regulatory subunit 7;26S proteasome regulatory subunit RPN8;26S proteasome regulatory subunit S12;Mov34 protein;Proteasome subunit p40;Proteasome (Prosome, macropain) 26S subunit, non-ATPase, 7	Mov34;Mov-34;Psmd7;mCG_9335	P26516;A1L3B8	37.1	1.0429e-170	0.97972	20	0.991375	20	1.0807	26	1.0331	26	1.076	20	0.993147	20			0.512383	0.146192	1.04547	1.00587	0.0641562	0.00844975
IPI00943457;IPI00114710	Putative uncharacterized protein;Pyruvate carboxylase, mitochondrial;Pyruvic carboxylase;Pyruvate carboxylase	Pcx;Pc	Q3T9S7;Q3TCQ3;Q3UFS6;Q05920;Q62043;Q8BP54	47.7	0	1.01348	41	0.95057	41	0.80424	54	0.90452	54	1.2268	47	1.27874	47			4.96782e-05	0.0982749	1.01484	1.04461	0.0212519	0.0629644
IPI00114801;IPI00880424;IPI00880579	Inositol polyphosphate 1-phosphatase	Inpp1	P49442;E0CX64;E0CYQ4	14.1	3.1653e-16	1.04169	3	1.30659	3	1.1397	2	1.0573	2	0.064858	3	0.381388	3			0.337671	0.200153	0.748749	0.915093	-0.417446	-0.128009
IPI00114802	Protein phosphatase 1A;Protein phosphatase 2C isoform alpha;Protein phosphatase IA;PP alpha 2;Protein phosphatase 2C alpha 1b;Protein phosphatase 2C alpha 3;Putative uncharacterized protein	Ppm1a;Pppm1a;Pp2ca1b;Pp2ca3	P49443;Q8R4T7;Q9EQE2;Q9EQE3	22.8	4.8821e-17	0.951475	5	1.01961	5	1.2842	4	1.1092	4	0.66032	3	0.964599	3			0.127489	0.260296	0.965332	1.03114	-0.0509035	0.0442338
IPI00114818	Alpha-tocopherol-associated protein;SEC14-like protein 2;SEC14-like 2 (S. cerevisiae);SEC14-like 2 (S. cerevisiae), isoform CRA_b	Sec14l2;mCG_9618;RP23-81P12.5-006	Q99J08;Q5SQ25	24.3	1.8007e-27	0.902609	6	1.03655	6	0.83368	3	0.9535	3	0.81946	2	0.670826	2	+		1.48868	0.384868	0.851916	0.886958	-0.231217	-0.173062
IPI00114819;IPI00881268;IPI00881690	Methylosome protein 50;WD repeat-containing protein 77;Putative uncharacterized protein	Mep50;Wdr77	Q99J09;Q3V2T0	46.8	2.3569e-51	0.989805	14	1.00521	14	1.064	9	1.0873	9	0.94821	13	0.949127	13			0.00425683	0.10478	1.00067	1.01388	0.000968689	0.019884
IPI00114862	THUMP domain-containing protein 1	Thumpd1	Q99J36	40.3	9.8397e-43	1.01262	13	0.99295	13	1.0332	15	1.0277	15	1.157	10	1.00821	10			0.577458	0.355014	1.06761	1.00962	0.094379	0.0138109
IPI00114878;IPI00877337	Dehydrogenase/reductase SDR family member 7B	Dhrs7b	Q99J47-1;Q99J47;Q99J47-2	31.9	1.9555e-20	1.29892	7	1.14716	7	1.3482	3	1.0157	3	1.2494	6	0.958222	6	+		2.1541	0.251757	1.29884	1.04036	0.377224	0.0570823
IPI00114925	Putative uncharacterized protein;N-acetylneuraminic acid synthase (Sialic acid synthase);N-acetylneuraminic acid 9-phosphate synthetase	Nans;mCG_4426;RP23-117B19.4-001	Q3TFB5;Q99J77;Q9JJH0	27.3	6.7023e-70	0.953471	10	1.04496	10	0.96687	9	1.0102	9	0.96911	9	0.956755	9	+		1.74944	0.0412827	0.96315	1.00397	-0.0541673	0.00572072
IPI00114944	Protein FAM195B	Fam195b	Q3UGS4	57.7	3.9434e-42	0.988631	6	1.05975	6	0.98212	6	1.0195	6	0.88096	8	1.00488	8			0.525386	0.645233	0.95057	1.02804	-0.0731348	0.0399022
IPI00114945;IPI00930754;IPI00831059;IPI00831174;IPI00831525;IPI00831255;IPI00885929;IPI00831048;IPI00831621	Neural precursor cell expressed developmentally down-regulated protein 5;Septin-2;Putative uncharacterized protein Sept2	Nedd5;Nedd-5;Sept2	P42208;D3Z3C0;D3YYB1	73.1	0	0.75838	24	0.938703	24	0.71304	26	0.96951	26	0.76461	21	0.94697	21	+	+	2.25508	1.44603	0.745343	0.951727	-0.424023	-0.0713796
IPI00114948;IPI00664731;IPI00663540	Fragilis R;Ifitm2 protein;Interferon induced transmembrane protein 2;MCG22584;Putative uncharacterized protein	Ifitm2;mCG_22584	Q99J93	44.4	1.9643e-65	0.695894	14	0.939232	14	0.5601	11	0.9831	11	0.77764	14	1.07003	14			1.26802	0.0334521	0.677878	0.997455	-0.560902	-0.00367614
IPI00114953;IPI00656171;IPI00656169;IPI00885922;IPI00885514	Cell division protein kinase 9;Cyclin-dependent kinase 9;Cyclin-dependent kinase 9 (CDC2-related kinase);Cyclin-dependent kinase 9 (CDC2-related kinase), isoform CRA_a	Cdk9;mCG_18574;RP23-17P12.6-001	Q99J95-1;Q99J95;A2AK82;Q99J95-2;Q99J95-3	29.3	1.7339e-30	0.894214	9	0.869263	9	0.86797	7	0.97459	7	0.93058	8	0.864528	8	+		1.48264	0.930932	0.897588	0.902794	-0.155874	-0.147532
IPI00895050;IPI00114977;IPI00753741;IPI00404033;IPI00459187	Centromere protein X;FANCM-interacting histone fold protein 2;Fanconi anemia-associated polypeptide of 10 kDa;Immediate-early-response protein D9;Retinoic acid-inducible gene D9 protein;Stimulated by retinoic acid gene 13 protein homolog;Stimulated by retinoic acid 13	Cenpx;Faap10;Mhf2;Stra13;RP23-84C12.16-002	Q8C4X1-2;Q8C4X1;A2AC07;Q8C4X1-3;Q8C4X1-4;Q8C4X1-1	13.6	2.2377e-07	0.848104	5	0.870474	5	1.0031	4	1.0542	4	0.74842	3	0.849185	3			0.661261	0.458624	0.866541	0.924619	-0.206659	-0.113068
IPI00894610;IPI00114979;IPI00649294;IPI00649213	STAT5a variant delta E18;Mammary gland factor;Signal transducer and activator of transcription 5A;Putative uncharacterized protein;Stat5a protein;Signal transducer and transcription activator 5a;Transcription factor Stat5a;Mammary gland factor STAT5A	Stat5a;Mgf;Mpf;RP23-279L23.4-001;Stat5A;STAT5A	B2C3G8;P42230;Q3UZ79;Q6PHA0;Q71UV3;Q9JIA0;Q9R0X9	23.8	9.4254e-89	0.792833	13	1.01074	13	0.81667	15	0.94898	15	0.74841	9	0.908018	9	+		1.95568	0.557851	0.785971	0.955914	-0.347452	-0.0650473
IPI00114982	Signal transducer and activator of transcription 5B;Putative uncharacterized protein	Stat5b	P42232;Q9CTB3	18.4	4.4017e-53	1.0615	2	1.05976	2	0.77151	3	0.63463	3	0.88325	3	1.02579	3			0.439647	0.27312	0.905421	0.906726	-0.143339	-0.141261
IPI00115056	BET3 homolog;Trafficking protein particle complex subunit 3;Putative uncharacterized protein;Trafficking protein particle complex 3	Bet3;Trappc3;mCG_10873;RP23-118D1.2-001	O55013;Q3U9K9	53.3	2.5634e-62	0.988435	19	1.01158	19	0.98752	14	0.98206	14	0.97274	15	0.992753	15			1.09929	0.189248	0.982898	0.995465	-0.0248857	-0.00655725
IPI00115094;IPI00856635	[3-methyl-2-oxobutanoate dehydrogenase [lipoamide]] kinase, mitochondrial;Branched-chain alpha-ketoacid dehydrogenase kinase;Putative uncharacterized protein;Branched chain ketoacid dehydrogenase kinase, isoform CRA_a;Bckdk protein;Putative uncharacterized protein Bckdk	Bckdk;mCG_22532	O55028;Q3UC13;Q3UCB5;Q8C6H9;Q99KP1;D3Z7R0	18.2	7.7358e-25	0.758093	5	0.807885	5	0.49558	5	0.86518	5	0.68477	5	0.976944	5			1.14465	0.825966	0.646148	0.883336	-0.630064	-0.178965
IPI00115097	Beta'-coat protein;Coatomer subunit beta';p102	Copb2	O55029	44.8	1.9418e-166	0.961631	34	1.03185	34	0.95381	34	0.96224	34	0.97723	35	1.02546	35	+		1.44251	0.0898191	0.964224	1.00652	-0.0525603	0.00937371
IPI00115117;IPI00649391;IPI00648577;IPI00648759	Stomatin-like protein 2;MCG1040650;Stomatin (Epb7.2)-like 2	Slp2;Stoml2;mCG_1040650;RP23-124L1.8-001;RP23-124L1.8-009;RP23-124L1.8-005	Q99JB2;A2AG40;A2AG39;A2AG38	54.1	2.9514e-161	0.915583	16	1.01151	16	0.93702	20	1.0209	20	0.98316	14	1.09244	14			0.943997	0.620592	0.945254	1.04162	-0.0812254	0.058826
IPI00115190	Retinal rod rhodopsin-sensitive cGMP 3',5'-cyclic phosphodiesterase subunit delta;Putative uncharacterized protein	Pde6d	O55057;Q3TDQ8;Q3URU9	33.3	1.8934e-18	0.917431	5	1.24771	5	0.91275	5	0.89949	5	0.95238	4	1.08362	4	+		1.52099	0.249986	0.92752	1.07694	-0.108549	0.106938
IPI00115257;IPI00608118;IPI00649508;IPI00649945	Lens epithelium-derived growth factor;PC4 and SFRS1-interacting protein;PC4 and SFRS1 interacting protein 1;Psip1 protein	Ledgf;Psip1;RP23-311B24.4-003;RP23-311B24.4-006	Q99JF8-1;Q99JF8;Q99JF8-2;A2BI12;Q05CD2;A2BI13	20.5	2.2046e-47	1.2245	9	0.937383	9	1.0957	14	0.96123	14	1.2794	9	1.19517	9			1.22349	0.108342	1.19987	1.03126	0.262874	0.0444101
IPI00661338;IPI00115302	2-oxoisovalerate dehydrogenase subunit beta, mitochondrial;Branched-chain alpha-keto acid dehydrogenase E1 component beta chain	Bckdhb	Q6P3A8-1;Q6P3A8;Q6P3A8-2	10.5	2.4886e-37	0.819471	4	1.08133	4	1.0405	3	1.1567	3	0.93806	3	1.01599	3			0.404285	0.778369	0.932677	1.08467	-0.100551	0.11726
IPI00115317;IPI00831063;IPI00831053	ER lumen protein retaining receptor 1;KDEL endoplasmic reticulum protein retention receptor 1;Putative uncharacterized protein Kdelr1	Kdelr1	Q99JH8;D3YUA0;D3YU99	24.5	4.2702e-93	1.18359	5	1.14456	5	1.2817	7	1.0379	7	1.2426	6	1.078	6	+		1.92747	0.993702	1.23596	1.08682	0.305634	0.120114
IPI00115366;REV__IPI00756854;REV__IPI00622518	Kinesin-like protein 2;Kinesin-like protein 7;Kinesin-like protein KIF15	Kif15;Klp2;Knsl7	Q6P9L6	16.8	3.0474e-78	0.878349	14	0.956389	14	1.0782	16	1.0171	16	0.89929	8	0.854117	8			0.304982	0.455266	0.951946	0.942535	-0.071048	-0.0853816
IPI00115423	Cell surface antigen 114/A10;Lymphocyte antigen 64;Mucin-13;Mucin 13, epithelial transmembrane, isoform CRA_a;Putative uncharacterized protein	Ly64;Muc13;mCG_127130	P19467;Q3V1S6	19	6.7818e-67	1.15544	19	0.804699	19	1.2177	13	1.019	13	1.3028	13	0.92098	13	+		1.54772	0.516267	1.22531	0.914893	0.293151	-0.128325
IPI00115426	Anaphase-promoting complex subunit CDC26;Cell division cycle protein 26 homolog;Cell division cycle 26;MCG15832, isoform CRA_a;MCG56052	Cdc26;mCG_15832;mCG_56052;RP24-145P21.3-004	Q99JP4;A2AJ02	67.1	3.8141e-18	1.22429	6	0.9176	6	1.1421	6	0.95922	6	1.2002	7	1.00597	7	+		1.85272	0.574922	1.18886	0.960928	0.249583	-0.0574993
IPI00115454	Sideroflexin-1;Putative uncharacterized protein	F;Sfxn1	Q99JR1;Q8BPC9	61.8	9.061e-113	1.14111	29	0.992556	29	1.0708	25	0.9383	25	1.0572	29	1.029	29			1.16253	0.187159	1.0897	0.986618	0.123935	-0.019437
IPI00649685;IPI00115461;IPI00754536;IPI00648717	SWI/SNF related, matrix associated, actin dependent regulator of chromatin, subfamily d, member 2;Putative uncharacterized protein;60 kDa BRG-1/Brm-associated factor subunit B;BRG1-associated factor 60B;SWI/SNF-related matrix-associated actin-dependent regulator of chromatin subfamily D member 2	RP23-418O11.4-001;Smarcd2;Baf60b;RP23-418O11.4-002	B1ARJ6;Q3TXH6;Q99JR8;B1ARI7;Q3TM59	23.4	5.061e-60	0.887626	7	0.961816	7	0.74954	10	0.98473	10	0.75362	4	1.02238	4			1.27161	0.216405	0.796929	0.989642	-0.327477	-0.0150215
IPI00115490;IPI00857041;IPI00118337;IPI00410759	CCT-alpha;Choline-phosphate cytidylyltransferase A;CTP:phosphocholine cytidylyltransferase A;Phosphorylcholine transferase A;Putative uncharacterized protein Pcyt1a;CCT-beta;Choline-phosphate cytidylyltransferase B;CTP:phosphocholine cytidylyltransferase B;Phosphorylcholine transferase B;Phosphate cytidylyltransferase 1, choline, beta isoform	Ctpct;Pcyt1;Pcyt1a;Pcyt1b;mCG_5463;RP23-369L6.1-001;RP23-369L6.1-003	P49586;D3Z3T5;Q811Q9-1;Q811Q9;A2A450;Q811Q9-2;A2A451	34.3	6.746e-59	1.29976	8	1.08962	8	1.3363	9	1.0606	9	1.4911	9	1.10422	9	+	+	1.76887	1.68559	1.37572	1.08481	0.460189	0.117446
IPI00230591;IPI00115506;IPI00890007;IPI00230593;IPI00230590;IPI00230592;IPI00230589;IPI00894854	A-kinase anchor protein 1, mitochondrial;Dual specificity A-kinase-anchoring protein 1;Protein kinase A-anchoring protein 1;Spermatid A-kinase anchor protein;A kinase (PRKA) anchor protein 1;Putative uncharacterized protein	Akap;Akap1;RP23-243J8.1-001	O08715-4;O08715;B2KGS8;O08715-1;B1AR25;Q9CTT7;O08715-6;O08715-3;O08715-5;O08715-2	10.1	2.0655e-87	0.709119	6	0.773096	6	0.81661	4	0.85624	4	0.89421	5	0.852951	5		+	1.08098	1.53129	0.806646	0.827429	-0.309992	-0.273292
IPI00115511;IPI00856303	1,2-dihydroxy-3-keto-5-methylthiopentene dioxygenase;Aci-reductone dioxygenase	Adi1;Mtcbp1	Q99JT9	69.8	3.9014e-22	0.790326	8	1.03542	8	0.63584	11	0.95607	11	0.72667	12	0.968617	12	+		1.47142	0.202125	0.717612	0.986703	-0.478724	-0.0193124
IPI00115530	Beta-hexosaminidase subunit beta;Beta-N-acetylhexosaminidase subunit beta;N-acetyl-beta-glucosaminidase subunit beta;Putative uncharacterized protein	Hexb	P20060;Q3TXR9	5.2	1.7636e-06	0.733514	3	1.03274	3	0.63699	4	1.0442	4	0.68475	4	0.994827	4	+		1.94676	0.600187	0.685085	1.02392	-0.545646	0.0341052
IPI00828248;IPI00115541;IPI00229270	Inhibitor of DNA binding 1;DNA-binding protein inhibitor ID-1;Idb1 protein	Id1;RP23-106A3.1-002;Id;Id-1;Idb1;RP23-106A3.1-001	A2AHY3;P20067-1;P20067;P20067-2;Q6GTZ3	38.7	4.9119e-78	1.21155	4	0.928936	4	1.452	3	1.1449	3	1.271	3	0.847961	3	+		1.41525	0.133291	1.31152	0.973932	0.391236	-0.0381065
IPI00115542	Apoptotic protease Mch-2;Caspase-6;Caspase-6 subunit p11;Caspase-6 subunit p18;Caspase 6;Putative uncharacterized protein	Casp6;mCG_5268	O08738;Q3TPJ9;Q99M47;Q9D089	12	6.8269e-08	1.27325	5	1.12098	5	1.1799	3	0.87644	3	1.3805	3	1.21013	3	+		1.48086	0.212187	1.27788	1.06918	0.353757	0.0965057
IPI00115564	Adenine nucleotide translocator 1;ADP,ATP carrier protein 1;ADP,ATP carrier protein, heart/skeletal muscle isoform T1;ADP/ATP translocase 1;mANC1;Solute carrier family 25 member 4;Putative uncharacterized protein	Anc1;Ant1;Slc25a4	P48962;Q8BVI9	71.1	2.8673e-195	1.16528	19	1.06355	19	1.1469	17	1.0657	17	1.209	27	1.02863	27	+	+	2.0269	1.32927	1.17373	1.05262	0.231098	0.0739909
IPI00115580;IPI00752792;IPI00752200	Eukaryotic translation initiation factor 3 subunit M;PCI domain-containing protein 1;Eukaryotic translation initiation factor 3, subunit M	Eif3m;Pcid1;RP24-297H17.12-004;RP24-297H17.12-003	Q99JX4;A2A702;A2A701	54.8	0	0.897908	28	0.935016	28	1.021	26	1.0407	26	0.94804	29	0.911079	29			0.473617	0.368474	0.955649	0.962265	-0.0654468	-0.0554938
IPI00115588;IPI00652397	mRNA export factor TAP;Nuclear RNA export factor 1;Tip-associated protein;Tip-associating protein;Nuclear RNA export factor 1 homolog (S. cerevisiae), isoform CRA_b;Putative uncharacterized protein	Nxf1;Tap;mCG_17848	Q99JX7;Q3TJA5;Q8BP60	38.7	1.0022e-77	0.998702	18	0.945984	18	1.0838	16	1.033	16	1.0761	17	1.055	17			0.718227	0.102507	1.05287	1.01133	0.0743235	0.0162497
IPI00115607;IPI00858282	3-ketoacyl-CoA thiolase;Acetyl-CoA acyltransferase;Beta-ketothiolase;TP-beta;Trifunctional enzyme subunit beta, mitochondrial	Hadhb	Q99JY0	53.5	2.3394e-122	0.865127	35	0.933881	35	0.84958	28	1.0228	28	0.85534	36	0.961446	36	+		2.93273	0.397195	0.856682	0.972709	-0.223168	-0.0399197
IPI00115620;IPI00849478;IPI00918511;IPI00918735	Endometrial progesterone-induced protein;Phosphohydroxythreonine aminotransferase;Phosphoserine aminotransferase;Psat1 protein	Psa;Psat;Psat1;mCG_5377	Q99K85;Q3ULZ3;Q543K5;Q8BTJ1;Q3U6K9;Q99JU9	67.8	2.3699e-219	1.68237	61	1.31325	61	1.7788	74	0.99291	74	1.6689	69	1.23455	69	+		2.85504	0.694229	1.71002	1.18024	0.774016	0.239077
IPI00115627;IPI00380734;IPI00620582	Actin-like protein 3;Actin-related protein 3;Putative uncharacterized protein;Actr3 protein;MCG1196	Actr3;Arp3;mCG_1196	Q99JY9;Q3TGE1;Q3TGW0;Q3TWJ4;Q3UGH0;Q3ULF7;Q9ERF8	75.8	2.7314e-155	0.884564	45	0.95813	45	0.88297	40	0.98421	40	0.95218	38	0.989707	38			1.23683	0.82894	0.906571	0.977349	-0.141507	-0.0330544
IPI00115644	Putative uncharacterized protein;SAR1 gene homolog A (S. cerevisiae);SAR1 gene homolog A (S. cerevisiae), isoform CRA_b	Sar1a;Sara1;mCG_15771	Q3TXJ4;Q99JZ4	70.7	2.3324e-78	0.901957	20	0.943931	20	0.92434	19	0.98402	19	0.99378	32	1.00382	32			0.78509	0.485689	0.940026	0.977258	-0.0892278	-0.0331881
IPI00115650	Calcyclin-binding protein;Siah-interacting protein	Cacybp;Sip	Q9CXW3	74.2	6.0206e-109	0.906536	24	0.922594	24	1.0221	25	1.1079	25	0.96005	20	0.878812	20			0.423507	0.178825	0.962895	0.969769	-0.054549	-0.0442874
IPI00115653	67 kDa neutrophil oxidase factor;NADPH oxidase activator 2;Neutrophil cytosol factor 2;Neutrophil NADPH oxidase factor 2;p67-phox;Putative uncharacterized protein	Ncf2;Noxa2;P67phox	O70145;Q3TBY8	8	2.6187e-09	0.828912	6	1.03709	6	1.0206	2	1.0865	2	1.0318	5	1.00655	5			0.229322	0.699532	0.960437	1.04338	-0.0582364	0.0612642
IPI00115660;IPI00408190;IPI00808555;IPI00653717	Treacher Collins syndrome protein homolog;Treacle protein;Tcof1 protein	Tcof1	O08784;Q05CS0;Q6PFZ6;Q7TPZ2;Q05BH6	13.4	3.166e-70	1.19397	18	1.07679	18	1.2738	15	1.0066	15	1.149	17	1.06576	17	+		1.59917	0.827397	1.20559	1.04971	0.26974	0.0699967
IPI00115663;IPI00856365;IPI00857569;IPI00856500;IPI00858004;IPI00857843;IPI00857105	150 kDa dynein-associated polypeptide;DAP-150;Dynactin subunit 1;p150-glued;Putative uncharacterized protein;Dctn1 protein;Putative uncharacterized protein Dctn1	Dctn1	O08788-1;O08788;Q3TB96;Q6NZM3;O08788-2;Q3TRF1;Q3T9V8;D3YX34	21.7	3.9897e-83	1.07448	13	1.04991	13	1.053	18	0.99423	18	1.1807	13	1.09691	13			0.952279	0.596454	1.10273	1.04702	0.141077	0.0662867
IPI00115668;IPI00751087;IPI00919100	Dolichol-phosphate mannose synthase;Dolichol-phosphate mannosyltransferase;Dolichyl-phosphate beta-D-mannosyltransferase;Mannose-P-dolichol synthase;Dolichol-phosphate (Beta-D) mannosyltransferase 1;Dolichol-phosphate (Beta-D) mannosyltransferase 1, isoform CRA_e	Dpm1;mCG_20086;RP23-391M18.1-001;RP23-391M18.1-002	O70152;A2BDX1;A2BDX2	48.1	2.1666e-60	0.722752	32	35.5	32	2.5273	24	1.0553	24	0.20426	39	0.132039	39			0.157878	0.110642	1.15144	12.2291	0.203436	3.61225
IPI00115679;IPI00403058;IPI00421253	Alpha-glucosidase 2;Glucosidase II subunit alpha;Neutral alpha-glucosidase AB;Alpha glucosidase 2 alpha neutral subunit;Alpha glucosidase 2 alpha neutral subunit, isoform CRA_b;Putative uncharacterized protein;Glucosidase II alpha-subunit	G2an;Ganab;Kiaa0088;mCG_132849	Q8BHN3-2;Q8BHN3;A1A4T2;Q3UE86;Q9R1N7;Q8BHN3-1;Q9R1N6;Q8BHN3-3	47.7	9.8232e-231	1.22492	72	1.01865	72	1.1781	86	0.91783	86	1.3153	62	1.12002	62	+		1.65672	0.0891858	1.23944	1.01883	0.309688	0.0269195
IPI00122353;IPI00115680	80K-H protein;Glucosidase 2 subunit beta;Glucosidase II subunit beta;Protein kinase C substrate 60.1 kDa protein heavy chain;Putative uncharacterized protein;Glucosidase II beta-subunit;Protein kinase C substrate 80K-H, isoform CRA_b	Prkcsh;mCG_22836	O08795-2;O08795;Q3TWG2;Q9WVP2;O08795-1;Q3U518;Q9R1N5	21.2	7.5355e-30	1.21761	10	1.01312	10	1.4966	6	0.95944	6	1.5432	10	1.11056	10	+		1.36066	0.214044	1.41914	1.02771	0.505014	0.0394265
IPI00115701;IPI00884486;IPI00310914;IPI00889874;IPI00378163	Deubiquitinating enzyme 4;Ubiquitin carboxyl-terminal hydrolase 4;Ubiquitin thioesterase 4;Ubiquitin-specific-processing protease 4;Ubiquitous nuclear protein;Ubiquitin carboxyl-terminal hydrolase;MKIAA4155 protein;Putative uncharacterized protein	Unp;Usp4;mKIAA4155;mCG_13020	P35123;Q3TEX8;Q5DTK8;Q6NXV6;Q8BTL9;Q3TPN5;Q3TQZ9;Q921M8	28.9	1.7566e-76	1.01462	19	1.02783	19	0.98717	17	1.0464	17	1.0048	16	0.962835	16			0.0885168	0.160878	1.0022	1.01236	0.00316597	0.0177169
IPI00115708;IPI00756129	1-phosphatidylinositol-5-phosphate 4-kinase 2-alpha;Diphosphoinositide kinase 2-alpha;Phosphatidylinositol-5-phosphate 4-kinase type II alpha;Phosphatidylinositol-5-phosphate 4-kinase type-2 alpha;PtdIns(5)P-4-kinase isoform 2-alpha;Phosphatidylinositol-4-phosphate 5-kinase, type II, alpha;Phosphatidylinositol-5-phosphate 4-kinase, type II, alpha;Putative uncharacterized protein	Pip4k2a;Pip5k2a;mCG_9555;RP23-396N6.6-001;RP23-396N6.6-002	O70172;Q544E3;Q9CZS7;A2ASS0	19.3	1.0688e-42	0.733138	4	0.962927	4	0.61999	5	0.99956	5	0.63991	6	0.917011	6	+		1.81673	0.624652	0.664346	0.959833	-0.589993	-0.0591453
IPI00115765;IPI00885615	Cellugyrin;Synaptogyrin-2;Synaptogyrin 2;Synaptogyrin 2, isoform CRA_d;Synaptogyrin 2, isoform CRA_c	Syngr2;mCG_19308;RP23-151N19.7-001;RP23-151N19.7-003	O55101;B1ATC2;B0QZP8	12.9	2.1259e-29	0.990099	7	0.954654	7	1.0505	6	1.0712	6	1.1398	7	0.939232	7			0.524177	0.110053	1.06013	0.988362	0.0842453	-0.0168887
IPI00115766;IPI00918054;IPI00918289	Biogenesis of lysosome-related organelles complex 1 subunit 1;GCN5-like protein 1;Putative uncharacterized protein Rdh5	Bloc1s1;Gcn5l1;Rdh5	O55102;D3YVM8	60.8	1.5166e-20	0.952381	5	0.955566	5	0.96822	4	1.0011	4	0.88497	4	0.803536	4			0.873768	0.494696	0.93519	0.920067	-0.0966681	-0.120189
IPI00653300;IPI00115787	Putative uncharacterized protein;Transmembrane 9 superfamily member 2	Tm9sf2;mCG_140932	Q3TWB8;P58021;Q542E4;Q8C6H4;Q8C7F9	10.3	1.9699e-90	1.12202	9	1.00834	9	1.0389	6	0.94989	6	1.0044	5	1.10748	5			0.602218	0.153136	1.05511	1.0219	0.0773887	0.0312587
IPI00115824;IPI00515151;IPI00515227	Protein NipSnap homolog 1;4-nitrophenylphosphatase domain and non-neuronal SNAP25-like protein homolog 1 (C. elegans);4-nitrophenylphosphatase domain and non-neuronal SNAP25-like protein homolog 1 (C. elegans), isoform CRA_f;Putative uncharacterized protein	Nipsnap1;mCG_14685;RP23-64E17.1-001	O55125;Q5SVF7;Q3UGS1	16.9	4.475e-12	1.22938	6	1.096	6	0.97194	5	0.9949	5	0.56051	2	0.630199	2			0.204913	0.267698	0.920609	0.907033	-0.119339	-0.140774
IPI00115827;IPI00651782	Glioblastoma-amplified sequence;Protein NipSnap homolog 2;Putative uncharacterized protein;Glioblastoma amplified sequence	Gbas;Nipsnap2	O55126;Q3TD78;Q7TMG8	36.3	3.9667e-32	1.27062	5	1.1557	5	0.97697	6	0.97302	6	1.3094	7	1.1804	7			0.650049	0.58037	1.18566	1.10304	0.245693	0.141483
IPI00115850;REV__IPI00453854	Isopentenyl pyrophosphate isomerase 1;Isopentenyl-diphosphate Delta-isomerase 1	Idi1	P58044	60.8	1.2012e-140	1.13107	25	1.06218	25	0.84018	15	0.94335	15	1.0437	30	1.25298	30			0.00956124	0.342873	1.00498	1.08617	0.00717071	0.119248
IPI00115862;IPI00857575;IPI00857982;IPI00918455;IPI00918222	B4 integrin interactor;CAB;Eukaryotic translation initiation factor 6;p27(BBP);Putative uncharacterized protein;MCG21067, isoform CRA_a;B4 integrin interactor homolog	Eif6;Itgb4bp;mCG_21067;RP23-388H13.5-001;RP23-388H13.5-005	O55135;Q3U740;Q3U818;Q3UA13;Q3UBJ6;Q545K4;Q9R071;A6PWZ2	60	2.8694e-158	1.15239	15	0.995025	15	1.1183	9	0.87338	9	1.1529	17	1.02002	17	+		2.23748	0.308311	1.1412	0.962809	0.190548	-0.054678
IPI00115866;IPI00880581;IPI00882305	Glyoxalase II;Hydroxyacylglutathione hydrolase, mitochondrial;Putative uncharacterized protein Hagh	Glo2;Hagh	Q99KB8-1;Q99KB8;Q99KB8-2;D3YWI0	27.5	2.211e-11	1.04456	6	1.18072	6	1.037	2	1.1592	2	1.1306	2	1.25576	2		+	0.870605	1.75719	1.07072	1.19856	0.0985817	0.261303
IPI00115875;IPI00918580;IPI00918884;IPI00918785;IPI00918665	Putative uncharacterized protein;Phosphatidylinositol 4-kinase, catalytic, alpha polypeptide;Pik4ca protein	Pi4ka;Pik4ca	Q3UVT5;Q6DIC7;Q7TNG2;Q80Y45	14.2	2.2129e-68	0.990295	14	1.03385	14	1.0503	26	1.0042	26	1.0607	15	1.17405	14			0.574775	0.518739	1.03377	1.0707	0.0479083	0.098555
IPI00115896;IPI00755426;IPI00831392	28S ribosomal protein S21, mitochondrial;MCG16762, isoform CRA_a;Mitochondrial ribosomal protein S21;Putative uncharacterized protein Mrps21	Mrps21;Rpms21;mCG_16762	P58059;Q059G7;D3YVZ9	48.3	5.6186e-43	0.831186	8	1.04344	8	0.9348	8	1.0668	8	0.89885	8	0.944376	8			1.12992	0.154676	0.888279	1.0182	-0.170916	0.0260279
IPI00627049;IPI00115902;IPI00849676;IPI00277459	MCG123716;Putative uncharacterized protein Gm10247;60S ribosomal protein L35a;MCG1036414;MCG115732;MCG121795;MCG128444;MCG130125, isoform CRA_a;MCG133520;Putative uncharacterized protein;Ribosomal protein L35A;Rpl35a protein	Gm10247;mCG_123716;Rpl35a;mCG_1036414;mCG_115732;mCG_121795;mCG_128444;mCG_130125;mCG_133520	D3Z2T7;O55142;Q6ZWX1;Q8BQV7;Q9DC85	44.5	8.2151e-31	0.911993	40	0.917852	40	1.0364	45	1.0167	45	1.0399	36	0.930233	36			0.04272	0.553623	0.996098	0.954928	-0.00564103	-0.0665357
IPI00115949;IPI00930806;IPI00120136	Putative uncharacterized protein;Cox7a2l protein;Cytochrome c oxidase subunit 7A-related protein, mitochondrial;Cytochrome c oxidase subunit VIIa-related protein;Silica-induced gene 81 protein	Cox7a2l;Cox7rp;Silg81	Q3U7R2;Q99KD6;Q61387;Q3UDK5	62.8	1.4974e-24	0.987557	12	1.05836	12	1.1819	13	1.1265	13	1.0431	11	0.881213	11			0.465275	0.0736561	1.07085	1.02202	0.0987595	0.0314283
IPI00115975;IPI00785426;IPI00895199	Mixed lineage kinase domain-like protein	Mlkl	Q9D2Y4-1;Q9D2Y4;Q9D2Y4-2	25.4	6.4003e-45	0.794723	11	0.960707	11	0.58858	5	1.0539	5	0.82945	9	1.06999	9			1.00105	0.29148	0.737584	1.0282	-0.43912	0.0401186
IPI00115976;IPI00330866	CD49 antigen-like family member E;Fibronectin receptor subunit alpha;Integrin alpha-5;Integrin alpha-5 heavy chain;Integrin alpha-5 light chain;Integrin alpha-F;VLA-5;Putative uncharacterized protein;Integrin alpha 5 (Fibronectin receptor alpha)	Itga5	P11688;Q3U7M6;Q80YP5	14.5	8.4637e-30	1.75156	12	1.16954	12	1.901	15	0.96311	15	1.7216	9	1.18249	9	+		2.56098	0.540505	1.79139	1.10505	0.841076	0.144107
IPI00115977;IPI00308976;IPI00928125	Malic enzyme 2;NAD-dependent malic enzyme, mitochondrial;Malic enzyme	Me2	Q99KE1;Q3TSD4;Q3V2Y4	47.5	2.7116e-103	1.02496	26	1.02773	26	0.83037	24	0.92722	24	0.93635	19	1.02756	19			0.467936	0.0670714	0.930559	0.994169	-0.10383	-0.00843686
IPI00830976;IPI00130959;IPI00115987;IPI00136708	Nuclear autoantigenic sperm protein (Histone-binding);Nuclear autoantigenic sperm protein (Histone-binding), isoform CRA_c;Putative uncharacterized protein;Nuclear autoantigenic sperm protein;Nuclear autoantigenic sperm protein (Histone-binding), isoform CRA_d	mCG_19661;Nasp;RP23-233B9.9-001;RP23-233B9.9-002;RP23-233B9.9-003	B1AU75;Q3TTH5;Q99MD9-1;Q99MD9;B1AU76;Q99MD9-2;B1AU77	24.2	4.1758e-133	1.12866	15	1.03229	15	1.3014	13	1.0913	13	1.1494	16	0.924813	16			1.22285	0.0941054	1.19315	1.01613	0.254778	0.023091
IPI00115992	Putative uncharacterized protein Gm4963	Gm4963	D3YXG3	43.2	1.9635e-47	0.980777	26	0.95338	26	1.073	19	1.0193	19	1.0701	30	0.955749	30			0.506199	0.423293	1.04129	0.976143	0.058375	-0.0348358
IPI00116031;IPI00875654;IPI00776254;IPI00468834;IPI00954354	RNA-binding motif protein 10;RNA-binding protein 10;Rbm10 protein;Putative uncharacterized protein	Kiaa0122;Rbm10	Q99KG3-1;Q99KG3;Q99KG3-3;Q99KG3-2;Q566J0;Q8BY56	11	4.2701e-132	1.00586	5	0.979432	5	0.87109	6	0.9677	6	0.96941	6	1.04313	6			0.475758	0.0528385	0.948788	0.996755	-0.0758422	-0.00468892
IPI00116065;IPI00421210;IPI00881082;IPI00131463	Serine/threonine-protein kinase 24;Mammalian sterile twenty 3 kinase;Putative uncharacterized protein	Stk24;Mst3	Q99KH8;Q3U335;Q3U3T6	35	1.8371e-54	0.942774	16	0.981258	16	0.86846	16	0.96846	16	0.89555	8	0.927558	8	+		1.30396	0.87995	0.902261	0.959092	-0.148383	-0.060259
IPI00116074	Aconitate hydratase, mitochondrial;Citrate hydro-lyase	Aco2	Q99KI0	56	1.3419e-221	1.04699	47	1.09444	47	1.0126	52	0.97732	52	1.009	47	1.0313	47			0.706581	0.374264	1.02286	1.03435	0.0326129	0.0487287
IPI00116077	Transmembrane protein 111	Tmem111	Q99KI3	25.7	1.3613e-97	1.14376	11	0.948587	11	1.1311	7	0.94748	7	1.1223	6	1.04575	6	+		2.71018	0.227649	1.13239	0.980606	0.179366	-0.0282544
IPI00116112	50 kDa dynein-associated polypeptide;Dynactin complex 50 kDa subunit;Dynactin subunit 2;Growth cone membrane protein 23-48K;p50 dynamitin;Dynactin 2;Putative uncharacterized protein	Dctn2;mCG_5199	Q99KJ8;Q3TPZ5	31.1	3.7488e-98	0.996016	15	1.06902	15	1.0579	13	0.97009	13	1.0081	12	1.00575	12			0.41048	0.174287	1.02067	1.01495	0.0295193	0.0214127
IPI00116120;IPI00885252	Programmed cell death protein 5;TF-1 cell apoptosis-related protein 19;Putative uncharacterized protein Pdcd5;MCG128907;Programmed cell death 5;Putative uncharacterized protein	Pdcd5;Tfar19;mCG_128907	P56812;D3YVV5;Q564F6;D3Z7Q5	59.4	2.8269e-41	1.1342	12	0.96637	12	1.0914	13	0.97646	13	1.1839	11	0.941974	11	+		1.48985	1.1759	1.1365	0.961602	0.184597	-0.0564889
IPI00116138;IPI00928231	Histidine--tRNA ligase;Histidine--tRNA ligase-like;Probable histidyl-tRNA synthetase, mitochondrial;Hars2 protein	Hars2;Harsl	Q99KK9;Q99KH0	8.7	1.9724e-10	0.940468	2	0.845309	2	1.2687	3	1.1309	3	1.2027	3	1.09545	3			0.492743	0.054103	1.13729	1.02388	0.185599	0.0340536
IPI00116154;IPI00785410	Cytochrome c oxidase, subunit Vb;MCG17741, isoform CRA_d;MCG23026;Novel protein similar to cytochrome c oxidase, subunit Vb (Cox5b);Putative uncharacterized protein;Cytochrome c oxidase polypeptide Vb;Cytochrome c oxidase subunit 5B, mitochondrial	Cox5b;mCG_17741;mCG_23026;RP23-298F22.4-001	Q9D881;P19536	33.3	1.9333e-11	1.04121	12	0.980873	12	1.0013	12	0.94802	12	1.0572	11	0.949848	11			0.737946	1.19065	1.03324	0.95958	0.0471713	-0.0595245
IPI00116192	Antioxidant protein 1;Perioredoxin-3;Protein MER5;PRX III;Thioredoxin-dependent peroxide reductase, mitochondrial;Antioxidant protein	Aop1;Mer5;Prdx3	P20108;Q8K4K8	43.6	5.2822e-86	0.630279	22	0.942951	22	0.60835	25	1.0387	25	0.61321	22	0.937295	22	+		3.30649	0.316995	0.61728	0.972982	-0.696004	-0.0395148
IPI00116221	Beta-lactamase-like protein 2	Lactb2	Q99KR3	32.3	3.3674e-21	0.794407	8	1.00339	8	0.73882	8	1.0023	8	0.74658	5	1.01074	5	+		2.17338	0.759235	0.759936	1.00548	-0.396051	0.00788232
IPI00116222	3-hydroxyisobutyrate dehydrogenase, mitochondrial;3-hydroxyisobutyrate dehydrogenase	Hibadh	Q99L13;A0ZNJ2	46.6	2.7723e-72	1.08671	24	1.05137	24	1.1506	16	1.0016	15	1.1686	13	1.04892	13	+		1.53456	0.767969	1.1353	1.03396	0.183077	0.0481858
IPI00116228;IPI00458265	Cyclophilin F;Peptidyl-prolyl cis-trans isomerase F, mitochondrial;Rotamase F	Ppif	Q99KR7	63.6	1.0424e-36	0.93188	11	1.01519	11	1.0021	8	1.0118	8	0.91268	14	0.907523	14			0.697251	0.229151	0.948887	0.97817	-0.0756925	-0.0318426
IPI00116236;IPI00554870;IPI00126680	Glutathione S-transferase, theta 3;Glutathione S-transferase theta 3;Putative uncharacterized protein	Gstt3;mCG_5986	Q6P6I4;Q99L20	41.1	8.0508e-102	1.05724	13	1.33551	13	1.0755	6	0.99433	6	1.0418	6	1.11295	6	+		1.59297	0.570289	1.05818	1.1476	0.0815846	0.198615
IPI00116248;IPI00225349	GMP reductase 2;Guanosine 5'-monophosphate oxidoreductase 2;GMP reductase	Gmpr2;mCG_22065	Q99L27;Q542X2	29.6	7.7382e-21	0.93633	6	1.06851	6	1.0961	5	0.88893	5	1.1352	7	0.972668	7			0.318318	0.174877	1.05588	0.976704	0.0784411	-0.0340071
IPI00116252;IPI00652094	Probable ribosome biogenesis protein RLP24;Ribosomal L24 domain-containing protein 1;Ribosomal protein L24-like;cDNA sequence BC003885;cDNA sequence BC003885, isoform CRA_b;MCG1025618;Putative uncharacterized protein	Rsl24d1;BC003885;mCG_1025618;mCG_8046	Q99L28;Q5EBK7;Q3U5N8	31.9	6.8845e-56	1.05253	3	0.947508	3	1.1109	3	1.0785	3	0.98242	3	0.928247	3			0.490177	0.128537	1.04862	0.984752	0.0684882	-0.0221683
IPI00116254;IPI00828909	Antioxidant enzyme AOE372;Peroxiredoxin IV;Peroxiredoxin-4;Thioredoxin peroxidase AO372;Thioredoxin-dependent peroxide reductase A0372;Peroxiredoxin 4	Prdx4;RP23-395K13.3-003	O08807;B1AZS9	6.9	7.3488e-07	0.975134	6	0.976658	6	0.94634	5	0.98396	5	0.98725	10	0.978186	10		+	0.879268	1.92498	0.969575	0.979601	-0.0445761	-0.0297332
IPI00116277	A45;CCT-delta;T-complex protein 1 subunit delta	Cct4;Cctd;mCG_8764;RP24-143D17.2-001	P80315;Q3TII0;Q3UJZ8;Q564F4	69.2	0	0.99681	72	0.961446	72	1.056	61	1.0287	61	1.0618	66	0.963113	66			0.682316	0.265765	1.0382	0.98442	0.0540891	-0.0226547
IPI00876259;IPI00626520;IPI00755613;IPI00466701;IPI00750171;IPI00116278;IPI00808090;IPI00874767;IPI00755941;IPI00752749;IPI00719992;IPI00756998;IPI00756366	Formin binding protein 1;Putative uncharacterized protein Fnbp1;Formin-binding protein 1;Formin-binding protein 17;FBP 17	Fnbp1;RP23-243I3.2-006;Fbp17;Kiaa0554;RP23-243I3.2-005;RP23-243I3.2-007;RP23-243I3.2-004;RP23-243I3.2-003;RP23-243I3.2-008	A2AQ41;D3YYV6;Q80TY0-1;Q80TY0;A2AQ45;A2AQ42;Q61053;A2AQ44;D3YYV0;Q80TY0-2;A2AQ43;Q80TY0-3;D3YYV4;Q80TY0-4;A2AQ38;D3YYV1;Q80TY0-5	10.8	3.3191e-31	0.722648	7	0.957396	7	0.69136	3	0.92494	3	0.822	5	1.05946	5	+		1.53334	0.184596	0.745336	0.980598	-0.424037	-0.028267
IPI00116279;IPI00886090	CCT-epsilon;T-complex protein 1 subunit epsilon	Cct5;Ccte;Kiaa0098	P80316	77.1	3.0906e-291	0.990295	68	0.952835	68	1.0621	59	1.0292	59	1.0192	71	0.962742	71			0.429235	0.2918	1.02387	0.981592	0.0340256	-0.0268043
IPI00116281;IPI00321816;IPI00649678	CCT-zeta-1;T-complex protein 1 subunit zeta;Chaperonin containing Tcp1, subunit 6a (Zeta);Chaperonin subunit 6a (Zeta);Putative uncharacterized protein;Cct6a protein	Cct6;Cct6a;Cctz;Cctz1;mCG_12435	P80317;Q3TI05;Q3TI62;Q3TIX8;Q3TW97;Q52KG9;Q8VEI1	65.5	1.7352e-303	1.01151	69	0.983381	69	1.0491	58	1.0033	58	1.056	71	0.969462	71			0.978083	0.561125	1.03887	0.985381	0.0550156	-0.0212465
IPI00116283	CCT-gamma;Matricin;mTRiC-P5;T-complex protein 1 subunit gamma;Putative uncharacterized protein;Chaperonin containing Tcp1, subunit 3 (Gamma);Chaperonin subunit 3 (Gamma);Chaperonin containing TCP-1 gamma subunit	Cct3;Cctg;mCG_8828	P80318;Q3TBM6;Q3U0I3;Q3U4U6;Q3UJP4;Q9R1U1	68.8	0	1.00526	120	0.947688	121	1.0506	113	1.0215	113	1.0859	105	0.988533	105			0.750217	0.244896	1.04725	0.985907	0.0666093	-0.0204767
IPI00116302;IPI00480398;IPI00970129	Eukaryotic translation initiation factor 2 subunit 2;Eukaryotic translation initiation factor 2 subunit beta;Eif2s2 protein;Eukaryotic translation initiation factor 2 subunit 2 (Beta);Eukaryotic translation initiation factor 2, subunit 2 (Beta);Putative uncharacterized protein;Putative uncharacterized protein Gm9892	Eif2s2;mCG_3686;RP23-480H10.3-001;Gm9892	Q99L45;Q3ULL5;D3YW17	56.5	8.6873e-86	1.27859	38	1.05341	38	1.3313	32	1.0575	32	1.3609	28	1.07309	28	+	+	2.37372	2.05277	1.3236	1.06133	0.404464	0.0858759
IPI00116308	Hsc70-interacting protein;Protein FAM10A1;Protein ST13 homolog;Putative uncharacterized protein	Fam10a1;Hip;St13	Q99L47;Q3TGW8;Q3U3N7;Q3U8D2;Q3U9V1	31.5	1.2441e-127	0.99691	31	0.93301	31	1.0026	24	0.93635	24	1.0385	19	1.00954	19			0.36301	0.611067	1.01267	0.959633	0.0181639	-0.0594448
IPI00116331;IPI00399631	Alpha-SGT;Small glutamine-rich tetratricopeptide repeat-containing protein alpha;Putative uncharacterized protein;Small glutamine-rich tetratricopeptide repeat (TPR)-containing, alpha, isoform CRA_b	Sgt;Sgta;mCG_12152	Q8BJU0-1;Q8BJU0;Q8BJU0-2;Q3TN35	34.6	5.5286e-61	1.07899	12	1.06046	12	1.0737	10	0.98438	10	1.1291	13	0.991572	14	+		1.51512	0.170402	1.09393	1.01214	0.129522	0.0174033
IPI00116356;IPI00622811	Adapter-related protein complex 2 mu subunit;Adaptor protein complex AP-2 subunit mu;AP-2 complex subunit mu;AP-2 mu chain;Clathrin assembly protein complex 2 medium chain;Clathrin coat assembly protein AP50;Clathrin coat-associated protein AP50;Mu2-adaptin;Plasma membrane adaptor AP-2 50 kDa protein;Putative uncharacterized protein;Adaptor protein complex AP-2, mu1;MKIAA0109 protein;Adaptor prot…	Ap2m1;Clapm1;mKIAA0109;mCG_128452	P84091;Q3TH69;Q3UCW9;Q5FWI9;Q6A0C9;Q3TWV4	47.1	8.4609e-94	1.01824	21	1.06136	21	1.0102	20	0.9645	20	1.0971	20	1.06943	20			0.57677	0.337509	1.04185	1.03176	0.0591414	0.0451094
IPI00116360	60 kDa SS-A/Ro ribonucleoprotein;TROVE domain family member 2;Putative uncharacterized protein;TROVE domain family, member 2;Ribonucleoprotein	Ssa2;Trove2;mCG_19761;Ro	O08848;Q3TJ75;Q80W12;Q8R562	5.9	2.4805e-10	1.57164	4	1.00911	4	1.6447	2	0.93098	2	1.795	4	1.25549	4	+		2.23954	0.221363	1.67045	1.0652	0.740233	0.0911176
IPI00116371;IPI00652632;IPI00886110	Molecule interacting with CasL protein 1;NEDD9-interacting protein with calponin homology and LIM domains;Putative uncharacterized protein Mical1;Putative uncharacterized protein	Mical;Mical1;Nical	Q8VDP3;D3Z4C6;Q3TBH9;Q3TX89;Q3TB77	16.9	1.1093e-40	0.761035	6	0.941531	6	0.63758	14	0.99643	14	0.82272	13	0.993542	13			1.25422	0.479758	0.740445	0.977168	-0.433536	-0.033322
IPI00116442;IPI00875101;IPI00885518;IPI00968995;IPI00608040;IPI00224067;IPI00654313	Hepatoma-derived growth factor-related protein 2	Hdgfrp2	Q3UMU9-3;Q3UMU9;Q3UMU9-1;Q3UMU9-2;D6CHX5	10.9	9.8687e-12	1.12901	6	1.16952	6	1.0776	6	0.96551	6	1.1522	6	1.11794	6	+		1.52868	0.506377	1.1196	1.08433	0.162989	0.116797
IPI00116459;IPI00116460;IPI00116457	Arylamide acetylase 2;Arylamine N-acetyltransferase 2;N-acetyltransferase type 2;Nat2 protein	Aac2;Nat2	P50295;Q78ZC4;Q921E5	30.7	2.3346e-36	0.86192	7	1.01243	7	0.91206	5	0.96981	5	0.84998	4	1.07518	4	+		1.60615	0.216595	0.874653	1.01914	-0.193217	0.0273518
IPI00116498;IPI00473203;IPI00776377;IPI00775847	14-3-3 protein zeta/delta;Protein kinase C inhibitor protein 1;SEZ-2;Putative uncharacterized protein	Ywhaz	P63101;Q3UA58	89	0	0.92816	51	1.03316	51	0.97725	48	1.0112	48	0.95961	45	0.964878	45			1.03648	0.042452	0.955007	1.00308	-0.0664171	0.00443811
IPI00116529	Protein tyrosine phosphatase type IVA 2;Protein-tyrosine phosphatase 4a2;Protein-tyrosine phosphatase of regenerating liver 2;Protein tyrosine phosphatase 4a2;Putative uncharacterized protein	Prl2;Ptp4a2;mCG_13525;RP23-114O4.2-001	O70274;A2ACH4;Q3UXF9	59.9	3.3159e-66	0.776458	15	0.897022	15	0.85003	16	1.0939	16	0.77984	18	0.900657	18	+		1.76266	0.226496	0.802109	0.96386	-0.318129	-0.0531048
IPI00116554;IPI00316479	Protein-tyrosine phosphatase SYP;SH-PTP2;Tyrosine-protein phosphatase non-receptor type 11;Ptpn11 protein;Tissue-specific protein tyrosine phosphatase;Putative uncharacterized protein	Ptpn11;PTP	P35235-1;P35235;P35235-2;Q05C78;Q63848;Q9CT18	21.3	5.2817e-30	1.06926	10	0.924044	10	1.0173	10	0.98832	10	1.1461	6	1.02815	6			0.776289	0.244176	1.07755	0.980171	0.107757	-0.028894
IPI00116558	Rho-related GTP-binding protein RhoG;Sid 10750;Ras homolog gene family member G;Putative uncharacterized protein;Ras homolog gene family, member G	Arhg;Rhog;Sid10750;mCG_23419	P84096;B2KKU6;Q3UDZ1	72.8	2.6342e-238	1.03312	23	1.05891	23	1.0102	20	0.97483	20	1.0168	21	1.03654	21			1.01284	0.337968	1.02004	1.02342	0.0286266	0.0334054
IPI00849548;IPI00116563;IPI00458976;IPI00649007;IPI00648335	Ras-related protein Rab-5B;Rab5b protein;RAB5B, member RAS oncogene family;RAB5B, member RAS oncogene family, isoform CRA_a;Rab5B;Putative uncharacterized protein;RAB5B, member RAS oncogene family, isoform CRA_b	Rab5b;mCG_18696;Rab5B	P61021;B2RPS1;Q0PD56;Q8C458	27.5	8.1542e-107	0.548216	3	0.753125	3	0.59933	4	0.91734	4	0.69577	5	0.909835	5	+		1.71223	0.859373	0.614439	0.8601	-0.702659	-0.217423
IPI00116591;IPI00331251;IPI00885762	Butyryl-CoA dehydrogenase;Short-chain specific acyl-CoA dehydrogenase, mitochondrial;Short-chain acyl-CoA dehydrogenase;Acyl-Coenzyme A dehydrogenase, short chain;Acyl-Coenzyme A dehydrogenase, short chain, isoform CRA_a;Putative uncharacterized protein	Acads;mCG_19231	Q07417;Q6LCR2;Q91W85	28.6	2.4116e-68	1.05124	8	1.11419	8	1.2283	3	1.0725	3	1.0569	10	0.982511	10			0.746507	0.541608	1.11215	1.0564	0.153346	0.0791585
IPI00116613;IPI00473868	AGP/EBP;CCAAT/enhancer-binding protein beta;Interleukin-6-dependent-binding protein;Liver-enriched transcriptional activator;CCAAT/enhancer binding protein (C/EBP) beta;Putative uncharacterized protein;NF-IL6	Cebpb;RP24-151H6.1-001	P28033;Q3UPN9;O70192	7.8	5.545e-05	1.34391	2	1.32947	2	1.8195	2	1.086	2	0.63268	2	0.526787	2			0.161927	0.109993	1.26536	0.980752	0.33955	-0.0280397
IPI00116668;IPI00857189;IPI00857352	Integrin-linked protein kinase	Ilk	O55222	36.7	3.6956e-39	1.05538	17	0.995124	17	1.0058	16	0.93749	16	1.0068	18	1.0564	18			0.526319	0.0453349	1.02266	0.996338	0.0323245	-0.00529229
IPI00116697;IPI00378145	Ras-related protein Rab-6A;RAB6, member RAS oncogene family, isoform CRA_a;Rab6A;Ras-related protein Rab-6B;Rab6B;RAB6B, member RAS oncogene family	MNCb-1660;Rab6;Rab6a;mCG_2848;Rab6A;D9Bwg0185e;Rab6b;mCG_16153;Rab6B	P35279-1;P35279;Q0PD54;P61294;Q0PD53	71.6	5.536e-244	1.16481	35	1.06596	35	1.1327	26	0.95648	26	1.1299	37	1.0789	37	+		2.27325	0.306322	1.14247	1.03378	0.192156	0.04793
IPI00116711;IPI00649640	GTP--RNA guanylyltransferase;HCE;MCE1;mRNA guanylyltransferase;mRNA-capping enzyme;Polynucleotide 5'-triphosphatase;Putative uncharacterized protein;RNA guanylyltransferase and 5'-phosphatase;RNA guanylyltransferase and 5'-phosphatase, isoform CRA_b;RNA guanylyltransferase and 5'-phosphatase, isoform CRA_a	Cap1a;Rngtt;mCG_123462;RP23-369I8.2-002;RP23-369I8.2-001	O55236;Q3UA94;Q3UCK1;Q3TUK6;Q9DCC1	10.9	1.3531e-19	1.0616	6	1.04306	6	1.1727	3	0.95461	3	1.0355	2	0.902772	2			0.807416	0.312328	1.08993	0.966813	0.124242	-0.0486913
IPI00116712	Low molecular mass protein 7;Macropain subunit C13;Multicatalytic endopeptidase complex subunit C13;Proteasome component C13;Proteasome subunit beta type-8;Proteasome subunit beta-5i	Lmp7;Mc13;Psmb8	P28063	70.7	1.6161e-142	0.81586	45	1.01677	45	0.84397	28	1.0193	28	0.81971	42	0.998901	42	+		2.51235	0.67516	0.826513	1.01166	-0.27489	0.0167187
IPI00116713;IPI00654371;IPI00857202;IPI00856396	FK506-binding protein-associated protein;FKBP-associated protein;Glomulin;Putative uncharacterized protein	Fap48;Glmn	Q8BZM1;Q3TMW7;Q3T9A5	15.9	6.4634e-40	1.03255	5	1.19656	5	0.94608	5	1.0059	5	0.9146	5	0.855066	5			0.389521	0.0313726	0.964409	1.01917	-0.0522836	0.0274018
IPI00116729;IPI00751807;IPI00886032	Rab-14;Ras-related protein Rab-22A;Rab22A;RAB22A, member RAS oncogene family;RAB22A, member RAS oncogene family, isoform CRA_a;Putative uncharacterized protein;RAB22A, member RAS oncogene family, isoform CRA_c	Rab22;Rab22a;mCG_13765;Rab22A;RP23-292G16.1-001;RP23-292G16.1-003	P35285;Q0PD34;Q9CXG2;A2ARZ7	42.8	7.8188e-18	0.425514	2	0.916842	2	0.55602	2	0.80835	2	0.47587	4	0.832848	4	+		1.95224	1.2879	0.485801	0.85268	-1.04156	-0.229924
IPI00116741	Exportin(tRNA);Exportin-T;tRNA exportin	Xpot	Q9CRT8	31.5	2.718e-174	1.20912	24	1.14464	24	1.443	24	1.0196	24	1.2111	26	1.00623	26			1.29119	0.493714	1.28774	1.05682	0.36484	0.0797319
IPI00116747;IPI00749550	CF-1 50 kDa subunit;Cleavage stimulation factor 50 kDa subunit;Cleavage stimulation factor subunit 1;Cleavage stimulation factor, 3' pre-RNA, subunit 1;Cleavage stimulation factor, 3' pre-RNA, subunit 1, isoform CRA_a	Cstf1;mCG_2573;RP23-228E2.2-001	Q99LC2;A2AP97	41.3	1.3498e-101	0.957029	12	1.03555	12	1.022	10	0.98169	10	0.81564	6	0.879121	6			0.422946	0.285228	0.931556	0.965454	-0.102285	-0.0507209
IPI00116748	Complex I-42kD;NADH dehydrogenase [ubiquinone] 1 alpha subcomplex subunit 10, mitochondrial;NADH-ubiquinone oxidoreductase 42 kDa subunit	Ndufa10	Q99LC3	33.5	2.2421e-64	1.01992	8	0.985028	8	0.99009	6	0.99974	6	1.102	5	1.02774	5			0.419714	0.10903	1.03734	1.00417	0.0528837	0.00600173
IPI00116750;IPI00311649;IPI00923070;IPI00922994;IPI00923028;IPI00923044	Sigma 1-type opioid receptor;Sigma non-opioid intracellular receptor 1;Opioid receptor, sigma 1;Sigma 1 receptor variant SR-1A;Sigma 1 receptor variant SR-1C;Sigma 1 receptor variant SR-1B;Sigma 1 receptor variant SR-1E	Oprs1;Sigmar1;mCG_9757;RP23-167I12.6-001;RP23-167I12.6-002	O55242-1;O55242;A2AMS1;O55242-2;A2AMS0;B7ZJH7;B7ZJH6;B7ZJH9	17.9	4.3242e-44	1.23547	3	1.1209	3	1.1919	3	1.0057	3	1.1226	4	1.07162	4	+		1.57339	0.737158	1.18332	1.06607	0.242843	0.0923051
IPI00648142;IPI00116752	Sec23ip protein;Putative uncharacterized protein;Sec23 interacting protein;SEC23-interacting protein	Sec23ip	A0AUN0;Q3UY74;Q4G0C0;Q6NZC7	15.8	7.537e-37	0.682035	7	0.874432	7	0.73348	9	0.99758	9	0.77419	10	0.907112	10	+		1.87881	0.732341	0.729902	0.926374	-0.454226	-0.110333
IPI00116753	Electron transfer flavoprotein subunit alpha, mitochondrial;Electron transferring flavoprotein, alpha polypeptide	Etfa;mCG_129031;RP23-231K10.3-001	Q99LC5;B1B1B4	71.2	0	1.14805	38	1.04721	38	1.1351	33	0.96958	33	1.0836	31	1.01698	31	+		1.64195	0.166992	1.12225	1.01126	0.166395	0.0161501
IPI00116757	Kinesin-like protein KIF22	Kif22	Q3V300	23.9	1.1091e-29	0.903832	10	0.809389	10	1.0965	4	1.0505	4	1.0321	5	0.839631	5			0.0423803	0.519997	1.01081	0.89984	0.0155129	-0.15226
IPI00116760	Rab-16;Ras-related protein Rab-24;Rab24;RAB24, member RAS oncogene family;Rab24 protein	Rab24;mCG_3181	P35290;Q0PD31;Q8K133	51.7	1.0239e-47	0.869716	11	0.917011	11	0.74849	7	1.0236	7	0.91724	8	1.02593	8			0.975235	0.115424	0.845149	0.988845	-0.242723	-0.0161834
IPI00116761;IPI00857597;IPI00856250	eIF-2B GDP-GTP exchange factor subunit alpha;Translation initiation factor eIF-2B subunit alpha;Eukaryotic translation initiation factor 2B, subunit 1 (Alpha);Putative uncharacterized protein;Putative uncharacterized protein Eif2b1	Eif2b1;mCG_17141	Q99LC8;Q3UZR8;D3Z151	56.1	4.4147e-173	1.07073	22	1.00504	22	1.2229	22	1.0714	22	1.1054	21	0.932662	21			1.03925	0.0110596	1.13301	1.00303	0.180162	0.00436813
IPI00116770	Ras-related protein Rab-18;Rab18;RAB18, member RAS oncogene family, isoform CRA_a;Putative uncharacterized protein	Rab18;mCG_15535	P35293;Q0PD38;Q8CEH2	70.4	1.3939e-176	0.694059	23	1.04149	23	0.6014	17	1.0298	17	0.67038	26	0.999101	26	+		1.99234	0.689519	0.65528	1.02346	-0.609817	0.0334612
IPI00116804;IPI00886198;IPI00885400	eIF-2B GDP-GTP exchange factor subunit beta;Translation initiation factor eIF-2B subunit beta;Putative uncharacterized protein;Putative uncharacterized protein Eif2b2	Eif2b2	Q99LD9;Q8BK57;D3Z487	55.8	7.1533e-66	1.13452	14	1.08137	14	1.1845	10	1.0196	10	1.0512	9	0.963948	9			1.09212	0.219775	1.12341	1.02164	0.16788	0.0308877
IPI00116825;REV__IPI00344731	ATP-binding cassette sub-family F member 2;Putative uncharacterized protein	Abcf2	Q99LE6;Q3UVI9	35.5	3.4859e-80	0.831947	33	0.968148	33	0.82333	31	1.0575	31	0.85	31	0.937471	31	+		2.56885	0.130396	0.835092	0.987706	-0.259993	-0.0178461
IPI00116843	NADH dehydrogenase subunit 4;NADH-ubiquinone oxidoreductase chain 4;Putative uncharacterized protein	mt-Nd4;Mtnd4;Nd4;ND4;ENSMUSG00000064363;ENSMUSG00000065947	P03911;A9UIX0;Q3UPP3;Q3UQ59;Q7JCY6;Q9ME04	20.3	1.454e-37	0.984446	7	1.02872	7	0.69814	10	0.95471	10	0.94644	7	1.0112	7			0.498095	0.0323266	0.876342	0.998212	-0.190434	-0.00258182
IPI00116850;IPI00928035	UPF0027 protein C22orf28 homolog;Putative uncharacterized protein	D10Wsu52e	Q99LF4;Q3TJ01	61.2	3.7613e-156	1.0358	24	1.08529	24	1.1385	21	1.0054	21	1.1006	31	0.971534	31			1.05514	0.212848	1.09163	1.02074	0.126487	0.0296188
IPI00116877	Karyopherin beta-2b;Transportin-2;Putative uncharacterized protein	Tnpo2	Q99LG2;Q3U1S0;Q3U316	18.1	1.4584e-23	0.797639	7	0.920048	7	0.64361	7	1.0447	7	1.0186	2	1.17535	2			0.611257	0.205242	0.81995	1.0467	-0.286393	0.0658473
IPI00116896	A6L;ATP synthase protein 8;F-ATPase subunit 8	Atp8;mt-Atp8;Mtatp8;ATP8;mt-Atp6;ATPase 8;ATPase8	P03930;A3R404;Q7JCZ0	46.3	5.4848e-65	1.05335	5	0.993246	5	0.84764	4	0.96644	4	1.1053	5	1.22942	5			0.0168682	0.264841	1.0021	1.06304	0.00302278	0.0881907
IPI00938448;IPI00116898;IPI00669209;IPI00650024	Guanine nucleotide binding protein-like 2 (Nucleolar);Testicular antigen;Putative uncharacterized protein;Nucleolar GTP-binding protein 2	Gnl2;RP23-325M14.4-001	B1ASC3;P70410;Q3UJL0;Q3V3N5;Q99LH1	23.8	1.446e-35	0.910996	14	0.910249	14	1.0361	11	1.1436	11	0.9368	11	0.868357	11			0.393544	0.13647	0.961299	0.974069	-0.0569435	-0.0379044
IPI00116929;IPI00473978;IPI00656237	CF-1 77 kDa subunit;Cleavage stimulation factor 77 kDa subunit;Cleavage stimulation factor subunit 3;Cleavage stimulation factor, 3' pre-RNA, subunit 3;Cleavage stimulation factor, 3' pre-RNA, subunit 3, isoform CRA_a;Putative uncharacterized protein	Cstf3;mCG_130694;RP24-334I20.1-001	Q99LI7;A2AQH9;Q3TV86;Q3TXN6	23.2	9.1629e-89	0.960523	11	1.03373	11	0.93648	11	0.96851	11	0.96874	8	1.02731	8	+		1.33929	0.157441	0.955248	1.00985	-0.0660535	0.0141393
IPI00116966;IPI00857879;IPI00857568;IPI00858226	Asparagine synthetase [glutamine-hydrolyzing];Glutamine-dependent asparagine synthetase;Putative uncharacterized protein	Asns	Q61024;Q3TIA9;Q3TV20	56.7	6.1734e-207	1.89301	50	1.67805	50	1.8633	49	0.96015	49	1.7424	47	1.41762	47	+		2.75496	0.623853	1.8329	1.35194	0.87413	0.435029
IPI00116991;IPI00331327	Histidine--tRNA ligase;Histidyl-tRNA synthetase, cytoplasmic;Hars;Putative uncharacterized protein;Hars protein	Hars	Q61035;A7XUS2;Q3TKU3;Q3U890;Q3UDH1;Q8C2D1;Q8VDX8;Q9D094	54.4	1.6104e-196	0.977326	30	1.02885	30	1.0393	26	1.0148	26	1.0268	34	1.04182	34			0.272742	1.17988	1.01448	1.02849	0.0207338	0.0405266
IPI00117011;IPI00944046	Hematopoietic cell-specific LYN substrate 1;Hematopoietic lineage cell-specific protein;LckBP1;Putative uncharacterized protein;Hematopoietic cell specific Lyn substrate 1	Hcls1;Hs1	P49710;Q542G0;Q3V192;Q8CA06;Q922I8	31.9	9.1853e-34	0.753864	13	0.970874	13	0.77037	11	1.0051	11	0.82519	13	0.892937	13	+		1.91619	0.49311	0.783141	0.956304	-0.352656	-0.0644595
IPI00117016;IPI00330449;IPI00330348	CDC21 homolog;DNA replication licensing factor MCM4;P1-CDC21;Putative uncharacterized protein;Minichromosome maintenance deficient 4 homolog (S. cerevisiae);MKIAA4003 protein;Mcm4(Cdc21) protein	Cdc21;Mcm4;Mcmd4;mCG_126826;mKIAA4003;Mcm4(cdc21)	P49717;Q3UA65;Q3UXG9;Q542F4;Q5DTS8;Q76NI2;Q8C1Z0;Q921D5;Q9D077	46.5	0	0.8992	60	0.917515	60	0.90409	60	1.0026	60	0.95213	58	0.921319	58	+		1.36968	0.706514	0.918473	0.947145	-0.12269	-0.0783429
IPI00117025;IPI00894580;IPI00895300;IPI00830795;IPI00895184;IPI00647967	CDK5 regulatory subunit-associated protein 3;CDK5 regulatory subunit associated protein 3;CDK5 regulatory subunit associated protein 3, isoform CRA_a;Putative uncharacterized protein	Cdk5rap3;mCG_13228;RP23-353J21.7-001	Q99LM2;A2A6E3;Q3TLJ5;Q3TSS9;Q3U506	13.7	3.1084e-17	1.12159	7	1.01346	7	1.0877	6	1.0142	6	0.96937	5	1.07174	5			0.474907	0.65033	1.05955	1.03313	0.083457	0.047027
IPI00117056;IPI00928563;IPI00928500;IPI00928047;IPI00928214	Probable O-sialoglycoprotein endopeptidase;Putative uncharacterized protein;O-sialoglycoprotein endopeptidase;O-sialoglycoprotein endopeptidase, isoform CRA_a	Osgep;mCG_16531	Q8BWU5;Q3UQ67;Q58EU1;E0CYN9	60.9	1.6082e-147	1.02715	19	1.11423	19	0.98567	11	0.97721	11	0.99868	14	0.940026	14			0.101887	0.0486608	1.00383	1.01049	0.00551856	0.0150537
IPI00117063;IPI00830623;IPI00474942;IPI00882153	Protein pigpen;RNA-binding protein FUS;Putative uncharacterized protein	Fus	P56959;Q3UK30;Q3USY4	23.2	2.7434e-48	1.1605	14	1.01378	14	1.1367	15	1.0084	14	1.2036	15	1.06251	15	+		1.93691	0.621825	1.16693	1.02823	0.222721	0.0401605
IPI00117072	Fibroblast growth factor-inducible protein 13;Protein phosphatase 1C;Protein phosphatase 1G;Protein phosphatase 2C isoform gamma;Protein phosphatase magnesium-dependent 1 gamma	Fin13;Ppm1c;Ppm1g	Q61074	31.7	1.6374e-34	0.894694	16	0.964041	16	0.86505	19	1.0057	19	0.90357	13	0.97704	13	+		1.92016	0.545162	0.887771	0.98226	-0.17174	-0.0258227
IPI00117083;REV__IPI00110708;REV__IPI00850529	GrpE protein homolog 1, mitochondrial;Mt-GrpE#1;GrpE protein homolog	Grpel1	Q99LP6;Q3UTB8	69.1	5.6772e-131	1.06234	18	1.00601	18	1.0951	20	0.97366	20	1.0625	24	0.931359	24	+		1.70269	0.516767	1.07331	0.970342	0.10207	-0.0434354
IPI00117087	Hsp90 chaperone protein kinase-targeting subunit;Hsp90 co-chaperone Cdc37;p50Cdc37	Cdc37	Q61081	55.9	9.7089e-136	0.987849	33	0.985804	33	1.018	29	1.0302	29	1.0244	25	0.942329	25			0.32777	0.202975	1.01008	0.986111	0.0144741	-0.0201776
IPI00121153;IPI00117142;IPI00896008;IPI00322530;IPI00469493;IPI00458088	Putative uncharacterized protein;Fatty acid desaturase;Stearoyl-coenzyme A desaturase 3;MCG9775, isoform CRA_a;Acyl-CoA desaturase 2;Delta(9)-desaturase 2;Fatty acid desaturase 2;Stearoyl-CoA desaturase 2;MCG10078, isoform CRA_b;Stearoyl-Coenzyme A desaturase 2;Acyl-CoA desaturase 1;Delta(9)-desaturase 1;Fatty acid desaturase 1;Stearoyl-CoA desaturase 1;MCG131749;Scd1 protein;Stearoyl-coenzyme A …	Scd3;mCG_9775;Scd2;mCG_10078;Scd1;mCG_131749;mCG_10079;Scd4	Q3UWK5;Q99PL7;Q9D550;P13011;Q8BH96;P13516;Q3UXG5;Q547C4;B9EIY5;Q6T707;Q8BNZ5	5.6	3.3598e-06	1.69854	5	1.59003	5	0.99229	3	1.105	3	1.1406	2	2.04294	2			0.510351	0.855158	1.27714	1.57932	0.352921	0.659307
IPI00117168	Dpy-30-like protein;Protein dpy-30 homolog;Dosage compensation-related protein DPY30	Dpy30	Q99LT0;Q7TQ15	74.7	3.9555e-137	1.13007	6	0.93985	6	1.2852	5	1.0551	5	1.0998	10	0.850268	10			1.08044	0.339063	1.17169	0.948406	0.228591	-0.0764236
IPI00117172	Extracellular signal-regulated kinase 6;Mitogen-activated protein kinase 12;Mitogen-activated protein kinase p38 gamma;Stress-activated protein kinase 3;Mapk12 protein	Mapk12;Sapk3	O08911;Q99M09	22.6	3.5015e-14	1.10715	6	1.13234	6	0.6961	2	0.63073	2	1.157	4	1.04879	4			0.0778	0.1856	0.98675	0.937285	-0.0192435	-0.0934399
IPI00117174;IPI00227277;IPI00461477	Polypeptide GalNAc transferase 1;Polypeptide N-acetylgalactosaminyltransferase 1;Polypeptide N-acetylgalactosaminyltransferase 1 soluble form;Protein-UDP acetylgalactosaminyltransferase 1;UDP-GalNAc:polypeptide N-acetylgalactosaminyltransferase 1;Putative uncharacterized protein	Galnt1	O08912;Q3UFE4	7	5.2347e-09	1.39381	3	1.07213	3	1.1359	4	0.92618	4	1.4981	2	1.34733	2			1.13172	0.330209	1.3426	1.11521	0.425032	0.15732
IPI00117178;IPI00880643	AH receptor-interacting protein;Aryl-hydrocarbon receptor-interacting protein;Putative uncharacterized protein Aip	Aip	O08915;D3YW40	22.7	4.6218e-19	0.949397	5	0.95048	5	0.8737	3	0.91298	3	0.96993	6	1.27841	6			0.821784	0.110461	0.931009	1.04729	-0.103133	0.0666622
IPI00652252;IPI00117187;IPI00173121	Putative uncharacterized protein;Charged multivesicular body protein 1b-1;Chromatin-modifying protein 1b-1;Charged multivesicular body protein 1b-2;Chromatin-modifying protein 1b-2	Chmp1b;Chmp1b1;Chmp1b2	Q3TJ28;Q99LU0;Q9CQD4	10.2	0.00037063	0.883704	3	1.07022	3	0.74737	3	1.0108	3	1.1472	3	1.10431	3			0.271295	0.825896	0.926091	1.06178	-0.110773	0.0864805
IPI00314984;IPI00473196;IPI00117232;IPI00649867;IPI00649189;IPI00620887	FUS-interacting serine-arginine-rich protein 1;Neural-salient serine/arginine-rich protein;Neural-specific SR protein;Splicing factor, arginine/serine-rich 13A;TLS-associated protein with Ser-Arg repeats;TLS-associated serine-arginine protein;Putative uncharacterized protein;FUS interacting protein (Serine-arginine rich) 1	Fusip1;Nssr;Sfrs13a;RP23-161N17.2-002;RP23-161N17.2-004	Q9R0U0-1;Q9R0U0;Q3UXS8;Q3UYX6;Q9R0U0-2;Q9R0U0-3;Q3UA07;Q3UDH7;Q3TFP0	27.3	3.4527e-135	0.969556	25	0.971912	25	0.89166	26	1.0099	26	0.91694	32	0.955749	32			1.05576	0.492697	0.926052	0.979187	-0.110835	-0.0303439
IPI00954610;IPI00117242;IPI00402784	Ankyrin repeat domain 10, isoform CRA_a;Putative uncharacterized protein;Ankyrin repeat domain-containing protein 10	Ankrd10;mCG_11182	Q8BGB6;Q99LW0;Q8BG46;Q8BYG1	14.9	8.2091e-32	0.700084	3	0.701557	3	0.77202	3	1.0874	3	0.97426	3	0.802311	3			0.793385	0.47612	0.815455	0.863756	-0.294323	-0.211304
IPI00117252;IPI00750566;IPI00229324	Glycylpeptide N-tetradecanoyltransferase 2;Myristoyl-CoA:protein N-myristoyltransferase 2;Peptide N-myristoyltransferase 2;Type II N-myristoyltransferase;Glycylpeptide N-tetradecanoyltransferase;Putative uncharacterized protein Nmt2	Nmt2;mCG_17292;RP23-167G19.1-001;RP23-167G19.1-003;RP23-167G19.1-002	O70311;Q3THR4;A2AJH3;D3Z488;Q8CFK1	23.8	4.7809e-32	0.760514	3	1.21999	3	0.72145	6	0.99737	6	0.75225	3	1.10038	3	+		2.52955	0.626384	0.744738	1.10591	-0.425195	0.145236
IPI00117264;IPI00895414;IPI00649406;IPI00895518;IPI00649794;IPI00894769;IPI00650052;IPI00648764;IPI00955685;IPI00894598;IPI00894710	Parkinson disease protein 7 homolog;Protein DJ-1;Parkinson disease (Autosomal recessive, early onset) 7	Park7;RP23-272N19.5-001;RP23-272N19.5-004;RP23-272N19.5-005	Q99LX0;B2KFH8;A2A813;B2KFH7;A2A815;B2KFH9	96.3	2.1386e-208	1.04162	44	1.15769	44	0.92981	46	0.93285	46	1.0134	56	1.09494	56			0.0593301	0.319681	0.994944	1.06183	-0.00731216	0.0865488
IPI00117274;IPI00807817;IPI00475204;IPI00895046;IPI00653379	Dedicator of cytokinesis protein 2;Protein Hch;Dedicator of cyto-kinesis 2;MKIAA0209 protein	Dock2;RP23-32J15.2-001;mKIAA0209;RP23-32J15.2-002	Q8C3J5;Q5SRI4;Q6A0A3;Q5SRI3	29.1	1.1816e-150	0.877809	40	1.0006	40	0.90571	41	1.0139	41	0.99997	38	1.05778	38			0.719214	0.529313	0.92783	1.02409	-0.108068	0.0343454
IPI00660262;IPI00117281;IPI00227783;IPI00463220	Glutathione peroxidase 4;Phospholipid hydroperoxide glutathione peroxidase, mitochondrial;Glutathione peroxidase;Phospholipid hydroperoxide glutathione peroxidase, nuclear	Gpx4;GPx4;Hnrpll;PHGPx	O70325-2;O70325;Q3TI34;Q76LV0;O70325-1;Q3TIF2;Q5XJZ8;Q91XR9;Q8K4U7	32	2.3641e-18	0.830496	9	0.978378	9	0.99414	4	1.2169	4	0.915	6	1.13538	6			0.669815	0.586911	0.913212	1.11022	-0.130978	0.150846
IPI00277066;IPI00648228;IPI00117288	Heterogeneous nuclear ribonucleoprotein A/B;Heterogeneous nuclear ribonucleoprotein A/B, isoform CRA_a;S1 protein C2;Putative uncharacterized protein;CArG-binding factor A;Hnrpab protein;Heterogeneous nuclear ribonucleoprotein A/B, isoform CRA_b;CArG-binding factor-A;Heterogeneous nuclear ribonucleoprotein A/B, isoform CRA_c;S1 protein D2	Hnrnpab;Hnrpab;mCG_6983;RP23-79E13.1-003;RP23-79E13.1-002;Cbf-a;Cgbfa;RP23-79E13.1-001	Q20BD0;Q3TMZ8;Q8CIR3;Q80XR6;Q9D6G1;Q99020;Q544Z3	28.6	4.4241e-221	1.03439	47	0.939144	47	1.0403	43	1.0355	43	1.0878	34	0.945984	34			1.09187	0.328424	1.05416	0.973543	0.0761001	-0.038684
IPI00117300;IPI00649019	Complex I-15 kDa;NADH dehydrogenase [ubiquinone] iron-sulfur protein 5;NADH-ubiquinone oxidoreductase 15 kDa subunit;NADH dehydrogenase (Ubiquinone) Fe-S protein 5	Ndufs5;RP23-247I20.4-002	Q99LY9;B1ARW4	44.3	1.3646e-15	0.966464	6	0.947149	6	0.90987	8	0.87659	8	1.0127	4	0.97924	4			0.470285	0.769251	0.963011	0.934326	-0.0543755	-0.0980015
IPI00117312	Aspartate aminotransferase, mitochondrial;Fatty acid-binding protein;Glutamate oxaloacetate transaminase 2;Plasma membrane-associated fatty acid-binding protein;Transaminase A	Got2;Got-2	P05202	68.8	3.3337e-194	1.02835	53	1.07039	53	1.0326	57	1.0209	57	1.063	55	1.03144	55			1.21695	0.96231	1.04132	1.04091	0.0584096	0.0578439
IPI00117317	DNA replication complex GINS protein SLD5;GINS complex subunit 4	Gins4;Sld5	Q99LZ3	31.4	6.9488e-28	1.07932	6	0.826173	6	1.0722	3	0.81478	3	1.2017	4	0.974659	4			1.01381	0.870589	1.11774	0.871871	0.160584	-0.197814
IPI00117321;IPI00918692;IPI00755648	Dermal papilla-derived protein 6 homolog;Retinoic acid-induced protein 12;Retinoic acid induced 12	Derp6;Rai12;RP23-172M21.15-004	Q99L85;B1AR48	15.7	1.4692e-12	1.06537	2	1.0954	2	1.2244	3	1.2657	3	0.92217	2	0.879817	2			0.275512	0.22552	1.07065	1.08031	0.098483	0.111439
IPI00117350	Alpha-tubulin 4;Alpha-tubulin isotype M-alpha-4;Tubulin alpha-4 chain;Tubulin alpha-4A chain	Tuba4;Tuba4a	P68368	71.2	0	0.763475	7	0.879121	7	0.70816	7	0.98828	7	0.66021	5	0.804246	5	+		1.8355	0.737194	0.710615	0.890549	-0.49286	-0.167233
IPI00117352;CON__ENSEMBL:ENSBTAP00000025008;IPI00348094	Tubulin beta-5 chain;Tubb5 protein	Tubb5	P99024;Q80ZV2	71.4	0	1.17152	63	1.23347	63	1.1692	59	1.0691	59	1.163	54	1.09257	54	+		3.70518	0.952048	1.16791	1.13172	0.223926	0.178511
IPI00117375;IPI00648280;IPI00649904;IPI00647998;IPI00649618;IPI00649387	Scaffold protein Pbp1;Syndecan-binding protein 1;Syntenin-1;Syntenin;Putative uncharacterized protein;MCG4375, isoform CRA_b;Syndecan binding protein	Sdcbp;mCG_4375;RP23-89L15.4-002;RP23-89L15.4-005;RP23-89L15.4-003	O08992;O88601;Q3TET7;Q3TWV1;Q3TXC7;Q3U6J5;Q3U6Q3;Q3U724;Q3U902;Q3UB97;Q3UBE4;Q3TMX0;Q3UC68;A2AKJ6;A2AKJ9	49.5	1.4776e-74	0.724795	18	0.900495	18	0.65735	14	0.99992	14	0.67886	16	0.962094	16	+		2.23788	0.588116	0.687002	0.95417	-0.541614	-0.0676824
IPI00117379	Copper transport protein ATOX1;Metal transport protein ATX1	Atox1	O08997	58.8	4.2813e-44	1.02392	6	1.05879	6	1.1441	4	1.0372	4	0.9939	5	0.963948	5			0.446128	0.241322	1.05397	1.01998	0.0758378	0.0285424
IPI00117416	Neighbor of COX4;Putative uncharacterized protein	Cox4al;Cox4nb;Noc4	O70378;Q3TPU5;Q3TTC9;Q8C988	60.4	1.401e-178	1.10556	14	0.950209	14	1.1974	14	1.0222	14	1.1472	12	0.957854	12	+		1.57955	0.389975	1.15005	0.976754	0.2017	-0.0339321
IPI00117454;IPI00473528;IPI00649454	Epidermal growth factor receptor substrate 15;Protein AF-1p;Epidermal growth factor receptor pathway substrate 15 isoform B;Epidermal growth factor receptor pathway substrate 15	Eps15;RP23-414M10.3-001	P42567-1;P42567;Q5JC28;Q80ZL3	17.9	8.988e-34	1.15786	14	1.13514	14	1.0398	12	0.97356	12	1.106	9	1.0099	9			1.03583	0.290674	1.10122	1.03953	0.139104	0.0559338
IPI00117632	WD repeat-containing protein 6;Putative uncharacterized protein;Wdr6 protein;WD-repeat protein p122	Wdr6;wdp122	Q99ME2;Q3TEZ2;Q3TMH3;Q8CFV1;Q8R539	17.7	1.2535e-43	0.822571	13	0.916086	13	1.0311	9	1.0948	9	1.033	8	0.807168	8			0.20833	0.293126	0.962224	0.939351	-0.0555556	-0.0902632
IPI00117642	Chronic renal failure gene protein;GTP-binding protein NGB;Nucleolar GTP-binding protein 1;Putative uncharacterized protein	Crfg;Gtpbp4;Nog1	Q99ME9;Q3TPJ4;Q3UR29;Q8CCQ5	41	5.8233e-58	1.00218	23	0.990001	23	1.1579	25	1.0785	25	1.0227	25	0.916254	25			0.476903	0.050207	1.06093	0.994918	0.0853271	-0.00734982
IPI00403336;IPI00117657;IPI00918906;IPI00918878;IPI00918980;IPI00919056	Dynamin-like 120 kDa protein, form S1;Dynamin-like 120 kDa protein, mitochondrial;Large GTP-binding protein;Optic atrophy protein 1 homolog;Putative uncharacterized protein;MKIAA0567 protein	Opa1;mKIAA0567	P58281-2;P58281;Q8BK99;P58281-1;Q80TX7;E0CXD1	18.1	7.567e-34	1.08605	11	0.929973	11	1.1161	14	0.98029	14	1.0351	4	1.17425	4			1.12298	0.108857	1.07908	1.02817	0.109805	0.0400786
IPI00117687	Pre-mRNA branch site protein p14;SF3b 14 kDa subunit	Sf3b14	P59708	53.6	1.7379e-83	0.995917	16	0.963391	16	1.015	19	0.98305	19	1.0013	8	0.949938	8			0.260192	1.14762	1.00407	0.96546	0.00586308	-0.0507119
IPI00117705;IPI00410819	Dolichyl-diphosphooligosaccharide--protein glycosyltransferase 48 kDa subunit;Putative uncharacterized protein;Dolichyl-di-phosphooligosaccharide-protein glycotransferase, isoform CRA_c;Dolichyl-di-phosphooligosaccharide-protein glycotransferase	Ddost;mCG_14545;RP23-25C1.4-001	O54734;Q3UC51;Q3UG68;Q8C4P7	39.5	1.4813e-106	1.15548	40	0.981162	40	1.1574	28	0.94612	28	1.1724	18	1.09372	18	+		3.02796	0.0371084	1.16176	1.007	0.216313	0.0100649
IPI00882020;IPI00117727;IPI00882146	Putative uncharacterized protein Dpf2;Putative uncharacterized protein;Apoptosis response zinc finger protein;BRG1-associated factor 45D;D4, zinc and double PHD fingers family 2;Protein requiem;Zinc finger protein ubi-d4	Dpf2;Baf45d;Req;Ubid4	D3Z5N6;Q3UKV4;Q61103	15.6	5.2218e-22	0.985319	7	0.938967	7	0.93474	5	1.0083	5	0.96341	3	1.0423	3			0.918121	0.0463035	0.961156	0.996521	-0.0571571	-0.00502763
IPI00117771	ATP-dependent RNA helicase DDX50;DEAD box protein 50;Gu-beta;Nucleolar protein Gu2;DEAD (Asp-Glu-Ala-Asp) box polypeptide 50;Putative uncharacterized protein	Ddx50	Q99MJ9;Q5BKP5;Q8BRU5	7.4	3.5868e-11	1.161	4	0.765111	4	1.344	2	1.0427	2	1.2756	4	0.960523	4	+		1.47993	0.357536	1.2602	0.922778	0.333651	-0.115945
IPI00117811	Adapter-related protein complex 3 subunit delta-1;AP-3 complex subunit delta;AP-3 complex subunit delta-1;Delta-adaptin;Ap3d1 protein;Putative uncharacterized protein;Adaptor-related protein complex AP-3 delta subunit;Truncated adaptor-related protein complex AP-3 delta subunit	Ap3d;Ap3d1	O54774;Q05CQ3;Q3U1P6;Q3U237;Q3UR54;Q80T04;Q80UA6;Q8CGH7	11.7	3.3527e-78	1.04689	8	1.06414	8	1.2066	10	1.0036	10	1.0926	9	1.06592	9			0.902445	0.793249	1.11536	1.04455	0.157514	0.0628823
IPI00117842;IPI00857080;IPI00856776	Epididymis-specific alpha-mannosidase;Mannosidase alpha class 2B member 2;Putative uncharacterized protein	Kiaa0935;Man2b2	O54782;Q3TND6;Q3U875	10	4.7172e-31	0.786102	9	0.920641	9	0.75964	6	1.1033	6	1.0975	8	1.15864	8			0.45228	0.285015	0.881081	1.06086	-0.182654	0.0852351
IPI00117844;IPI00653090	Colony-stimulating factor 2 receptor subunit beta-2;Interleukin-3 receptor class 2 subunit beta;Interleukin-3 receptor class II beta chain;Putative uncharacterized protein	Ai2ca;Csf2rb2;Il3r;Il3rb2	P26954;Q3U1W0;Q3U241;Q3U3P4;Q3U1Z1	9.9	9.3247e-14	0.686201	4	0.894214	4	0.66189	5	1.0992	5	0.78713	7	1.24895	7	+		1.64027	0.255529	0.71174	1.08079	-0.490577	0.112086
IPI00117888	FAS-associated death domain protein;FAS-associating death domain-containing protein;Mediator of receptor induced toxicity;Protein FADD;Putative uncharacterized protein	Fadd;Mort1	Q61160;Q8CD57	33.7	3.3365e-87	0.947508	4	1.09698	4	0.98821	5	0.99209	5	0.87211	6	0.806387	6			0.683598	0.168524	0.935943	0.965154	-0.0955079	-0.0511695
IPI00117896;IPI00343557;IPI00830432;IPI00830440	APC-binding protein EB1;End-binding protein 1;Microtubule-associated protein RP/EB family member 1;Microtubule-associated protein, RP/EB family, member 1;Putative uncharacterized protein	Mapre1;mCG_10464;RP23-244H7.2-001	Q61166;Q3U4H0	68.3	1.6657e-177	0.960615	52	0.921574	52	1.0115	41	0.97655	41	0.94072	33	0.863334	33			0.524082	0.84802	0.970945	0.920486	-0.0425386	-0.119532
IPI00117910;IPI00831115	Peroxiredoxin-2;Thiol-specific antioxidant protein;Thioredoxin peroxidase 1;Thioredoxin-dependent peroxide reductase 1;Prdx2 protein;Putative uncharacterized protein Prdx2	Prdx2;Tdpx1;Tpx	Q61171;Q5M9N9;D3Z4A4	58.1	2.2287e-102	1.20021	26	1.14671	26	1.3276	19	0.97536	19	1.1333	31	0.99691	31			1.29288	0.260845	1.22037	1.03966	0.287317	0.0561116
IPI00117914	Arginase-1;Liver-type arginase;Type I arginase;Arginase I	Arg1	Q61176;Q8K3K5	9	2.3074e-08	4.69991	12	0.876501	12	0.1515	5	0.33612	5	1.0867	6	4.62749	6			0.0271676	0.0433139	1.97937	1.9467	0.985041	0.961033
IPI00117932;IPI00276051	Histone deacetylase complex subunit Sin3a;Paired amphipathic helix protein Sin3a;Transcriptional corepressor Sin3a;Putative uncharacterized protein	Sin3a	Q60520-1;Q60520;Q60520-2;Q3UVS7	12.9	4.1981e-37	1.00614	10	1.1315	10	0.98435	9	1.0059	9	0.9214	7	1.05131	7			0.434254	0.650898	0.970629	1.06291	-0.0430079	0.088014
IPI00117944;IPI00857415;IPI00858161	ESCRT-I complex subunit TSG101;Tumor susceptibility gene 101 protein;MCG123182;Putative uncharacterized protein;CC2 protein	Tsg101;mCG_123182;CC2	Q61187;Q3UCW0;Q3UK08;Q6LBE4	18.2	1.6333e-15	0.875427	7	1.00418	7	1.0033	8	1.021	8	0.85699	3	0.88308	3			0.709578	0.263548	0.911906	0.969419	-0.133044	-0.0448075
IPI00117978;IPI00880392	Cytochrome c oxidase polypeptide IV;Cytochrome c oxidase subunit 4 isoform 1, mitochondrial;Cytochrome c oxidase subunit IV isoform 1;Cytochrome c oxidase subunit IV isoform 1, isoform CRA_b	Cox4;Cox4a;Cox4i1;mCG_21200	P19783;A2RSV8	55	1.0233e-77	0.999001	35	0.96768	35	1.0164	31	0.9759	31	1.0377	29	0.981836	29		+	0.595796	1.57146	1.0177	0.975139	0.0253128	-0.0363209
IPI00118022;IPI00876402	Adapter-related protein complex 2 sigma subunit;Adaptor protein complex AP-2 subunit sigma;AP-2 complex subunit sigma;Clathrin assembly protein 2 small chain;Clathrin coat assembly protein AP17;Clathrin coat-associated protein AP17;Plasma membrane adaptor AP-2 17 kDa protein;Sigma2-adaptin;Sigma-adaptin 3b;Adaptor-related protein complex 2, sigma 1 subunit, isoform CRA_a;Putative uncharacterized …	Ap17;Ap2s1;Claps2;mCG_50001	P62743;Q3UJ76;Q7TT10	44.4	2.4218e-114	1.03473	12	1.11576	12	1.0522	10	1.0482	10	1.0299	9	1.05773	9	+		1.55543	1.168	1.03894	1.0739	0.0551148	0.102856
IPI00118026;IPI00858096;IPI00857358;IPI00857702	Adapter-related protein complex 1 sigma-1A subunit;Adaptor protein complex AP-1 sigma-1A subunit;AP-1 complex subunit sigma-1A;Clathrin assembly protein complex 1 sigma-1A small chain;Clathrin coat assembly protein AP19;Golgi adaptor HA1/AP1 adaptin sigma-1A subunit;HA1 19 kDa subunit;Sigma 1a subunit of AP-1 clathrin;Sigma1A-adaptin;Sigma-adaptin 1A;Putative uncharacterized protein Ap1s1	Ap19;Ap1s1	P61967;D3YXN0;D3Z0D6	48.1	7.7311e-106	0.862515	11	0.98561	11	0.89251	10	1.0154	10	0.83416	13	0.893336	13	+		1.76878	0.360089	0.863062	0.964782	-0.212464	-0.0517252
IPI00890268;IPI00118120;IPI00928350;IPI00928007;IPI00928395	Myosin Va;Putative uncharacterized protein Myo5a;Dilute myosin heavy chain, non-muscle;Myosin-Va	Myo5a;RP24-189I2.1-001;Dilute;RP24-189I2.1-003	B8JK03;D3Z4J3;Q99104;B8JK04;D3YZ62	3.3	3.5114e-13	1.23256	4	1.25701	4	1.2741	4	1.0353	4	1.2955	2	1.73946	2	+		2.4201	0.669979	1.26739	1.34392	0.341856	0.426451
IPI00408059;IPI00118131;IPI00457543;IPI00466617;IPI00408024;IPI00356872	MKIAA0044 protein;PP2A B subunit isoform B56-gamma;PP2A B subunit isoform B'-alpha-3;PP2A B subunit isoform B'-gamma;PP2A B subunit isoform PR61-gamma;PP2A B subunit isoform R5-gamma;Serine/threonine-protein phosphatase 2A 56 kDa regulatory subunit gamma isoform;Putative uncharacterized protein	mKIAA0044;Ppp2r5c	Q6ZQK4;Q60996-1;Q60996;Q60996-4;Q60996-3;Q60996-2;Q8C8H4	26	2.556e-48	0.7818	6	0.884721	6	0.94642	7	0.98797	7	0.74112	8	0.918527	8			0.942026	0.816905	0.823113	0.930406	-0.280837	-0.104068
IPI00118139;IPI00458406	DNA repair protein XRCC1;X-ray repair cross-complementing protein 1;Putative uncharacterized protein	Xrcc1;Xrcc-1	Q60596;Q3TGI0;Q3TN28;Q3U2B4	12.5	1.052e-25	1.18608	4	1.16485	4	1.1581	3	0.97539	3	1.1606	3	1.02571	3	+		2.6203	0.360524	1.16826	1.05532	0.224363	0.0776779
IPI00118158	DNA mismatch repair protein Msh2;MutS protein homolog 2;MutS homolog 2 (E. coli);Putative uncharacterized protein	Msh2;mCG_15888	P43247;Q3TZI5;Q80V79	44.5	1.547e-156	1.09523	46	1.05426	46	1.1429	39	1.0156	39	1.0126	35	0.943663	35			0.807954	0.0336817	1.08358	1.00451	0.115801	0.00649011
IPI00118172;IPI00970304;IPI00970108	Basic transcription factor 2 52 kDa subunit;General transcription factor IIH polypeptide 4;General transcription factor IIH subunit 4;TFIIH basal transcription factor complex p52 subunit;Putative uncharacterized protein	Gtf2h4	O70422;Q3UEU9;Q542U3	33.7	3.5569e-35	1.09191	10	1.15391	10	1.1361	7	1.0317	7	0.91029	9	1.00592	9			0.21265	0.53727	1.0461	1.06384	0.0650188	0.0892871
IPI00118196;IPI00894830	28S ribosomal protein S5, mitochondrial;Mitochondrial ribosomal protein S5;Mitochondrial ribosomal protein S5, isoform CRA_b;Putative uncharacterized protein	Mrps5;mCG_3033;RP23-105O13.7-001	Q99N87;A2AHS8;Q3U2U4	23.8	2.4517e-59	0.93985	5	0.952562	5	0.95652	9	1.0475	9	0.83587	5	0.906372	5			0.814609	0.290112	0.910747	0.968811	-0.134878	-0.0457123
IPI00118217;IPI00329953	Syntaxin-7;Putative uncharacterized protein;Syntaxin 7	Stx7;Syn7;mCG_6753;Stx-7	O70439;Q8BH40;Q9DCE1;Q9JMJ6	22.2	8.9066e-24	0.914913	3	1.03275	3	0.54498	3	0.91381	3	0.79863	2	1.11459	2			0.729611	0.0979091	0.752841	1.02038	-0.409583	0.029111
IPI00118226	39S ribosomal protein L34, mitochondrial	Mrpl34	Q99N91	26.1	7.1215e-12	0.815661	7	0.972384	7	0.89021	5	1.0739	5	0.92308	6	0.90009	6			1.16654	0.139557	0.876317	0.982125	-0.190475	-0.0260218
IPI00118227	39S ribosomal protein L27, mitochondrial;MCG50294;Mitochondrial ribosomal protein L27;Mitochondrial ribosomal protein L27, isoform CRA_a;Mitochondrial ribosomal protein L27, isoform CRA_b	Mrpl27;EG622268;Gm6304;mCG_1801;mCG_50294;RP23-290B5.4-001	Q99N92;Q5SUY2	50	1.36e-76	0.827952	9	0.993641	9	0.83761	10	1.0772	10	0.91406	5	1.07408	5	+		1.40085	0.655871	0.859874	1.04831	-0.217803	0.0680608
IPI00118230	39S ribosomal protein L16, mitochondrial;Putative uncharacterized protein	Mrpl16	Q99N93;Q9CSU4	39	1.9703e-35	0.935541	11	0.964227	11	0.83049	10	0.97549	10	0.83731	13	0.913743	13			1.18758	0.889142	0.86778	0.951153	-0.204598	-0.0722502
IPI00118235;IPI00857677;IPI00856509	39S ribosomal protein L3, mitochondrial;Mrpl3 protein;Putative uncharacterized protein;Mitochondrial ribosomal protein L3;Mitochondrial ribosomal protein L3, isoform CRA_a;Putative uncharacterized protein Mrpl3	Mrpl3;mCG_14748	Q99N95;Q05DC5;Q8BTD7;Q91XB2;D3Z456	19.3	9.2188e-14	0.893975	7	0.984058	7	0.83462	2	1.1089	2	1.0269	5	0.895415	5			0.548676	0.039969	0.918498	0.996125	-0.122651	-0.00560192
IPI00118237;IPI00720216	39S ribosomal protein L1, mitochondrial	Mrpl1	Q99N96	20.8	8.0306e-46	0.98174	2	0.969462	2	0.78086	2	0.75802	2	0.95927	4	0.975895	4			0.531051	0.502942	0.90729	0.901126	-0.140365	-0.1502
IPI00118319	Docking protein 2;Dok-related protein;Downstream of tyrosine kinase 2;IL-four receptor-interacting protein;p56(dok-2);Putative uncharacterized protein	Dok2;Frip	O70469;Q3TX09;Q3U208	22.3	2.548e-24	0.66024	6	1.02682	6	0.65116	6	1.1227	6	0.57908	6	0.860141	6	+		2.09899	0.0111957	0.63016	1.00322	-0.66621	0.00463879
IPI00118344;IPI00881557;IPI00881216	UDP-glucose 6-dehydrogenase;Putative uncharacterized protein;UDP-glucose dehydrogenase;Putative uncharacterized protein Ugdh	Ugdh;mCG_10270	O70475;Q3TI06;Q3TJ71;Q3TJE8;Q3TS38;Q3UIZ1;D3Z3F7;D3YXP9	9.3	8.375e-12	0.78284	3	0.829876	3	0.75484	3	0.8419	3	0.96543	3	1.21544	3			0.870238	0.151722	0.83437	0.962404	-0.261241	-0.0552857
IPI00118360;IPI00283868	3'-5' exoribonuclease CSL4 homolog;Exosome component 1	Csl4;Exosc1	Q9DAA6-1;Q9DAA6;Q9DAA6-2	47.2	2.2558e-78	0.842247	11	0.980296	11	0.98424	8	1.0612	8	0.82329	10	0.927558	10			0.820134	0.102698	0.883259	0.989685	-0.179091	-0.0149593
IPI00118372;IPI00404693	Vesicle-associated membrane protein 4;Putative uncharacterized protein;Vesicle-associated membrane protein 4, isoform CRA_c	Vamp4;mCG_22688	O70480;Q8BSN6	48.2	1.8374e-81	1.00663	5	1.07683	5	0.92091	4	0.85393	4	0.97871	3	1.05617	3			0.4656	0.042087	0.968751	0.995643	-0.0458018	-0.00629959
IPI00856455;IPI00118376	Ubiquitin protein ligase E3 component n-recognin 1;Putative uncharacterized protein;Ubr1 protein;E3 ubiquitin-protein ligase UBR1;N-recognin-1;Ubiquitin-protein ligase E3-alpha-1;Ubiquitin-protein ligase E3-alpha-I	RP23-337M17.5-001;Ubr1	A2AQ54;Q2M4I1;Q3TKQ2;Q3V1R9;Q497M7;O70481	6	7.2677e-20	1.16255	7	0.970403	7	1.1541	8	0.94989	8	0.97116	2	1.52523	2			0.565121	0.26872	1.09594	1.14851	0.132163	0.199759
IPI00118384;IPI00885651;IPI00828266	14-3-3 protein epsilon;Putative uncharacterized protein;Tyrosine 3-monooxygenase/tryptophan 5-monooxygenase activation protein, epsilon polypeptide;Tyrosine 3-monooxygenase/tryptophan 5-monooxygenase activation protein, epsilon polypeptide, isoform CRA_c	Ywhae;mCG_10775;RP23-78H4.1-001	P62259;Q3V453;Q5SS40;Q8BPH1;D6REF3	85.5	0	1.17341	99	1.0322	99	1.1724	72	0.99444	72	1.1718	59	1.02758	59	+		5.20065	0.569593	1.17254	1.01808	0.229631	0.0258439
IPI00118447;IPI00153880;IPI00408500	Purine-rich single-stranded DNA-binding protein alpha;Transcriptional activator protein Pur-alpha;Putative uncharacterized protein	Pura	P42669;Q8C6E9	49.8	2.8915e-58	1.08007	9	1.04673	9	1.001	9	0.96434	9	1.0786	10	1.04675	10			0.749029	0.24325	1.05322	1.01927	0.0748092	0.027538
IPI00118575	Ataxin-1 ubiquitin-like-interacting protein A1U;Ubiquilin-4	Ubin;Ubqln4	Q99NB8	19	3.439e-26	1.05543	6	0.996016	6	1.0597	5	1.0126	5	0.96473	2	1.14351	2			0.30519	0.41021	1.02662	1.05071	0.0379029	0.0713629
IPI00118676;IPI00929797;IPI00857870;IPI00857990	ATP-dependent RNA helicase eIF4A-1;Eukaryotic initiation factor 4A-I;Putative uncharacterized protein;Eif4a1 protein;Eukaryotic translation initiation factor 4A1	Ddx2a;Eif4a;Eif4a1;RP23-422L16.20-001	P60843;Q3TFG3;Q3TGK7;Q3U8I0;Q3UXC2;Q4FZL1;Q5F2A7;Q99LR0;Q3TLL6;Q3TSJ4;Q78WR5	81.3	0	0.930925	129	0.937822	129	1.0662	126	1.1142	126	1.0174	172	0.932227	172			0.0258628	0.0482665	1.00484	0.99475	0.00696836	-0.00759436
IPI00118723;IPI00750734;IPI00751431;IPI00918669;IPI00857646;IPI00857783	Phosphotyrosyl phosphatase activator;PP2A, subunit B', PR53 isoform;Serine/threonine-protein phosphatase 2A activator;Serine/threonine-protein phosphatase 2A regulatory subunit 4;Serine/threonine-protein phosphatase 2A regulatory subunit B';Protein phosphatase 2A regulatory subunit B (PR 53);Putative uncharacterized protein	Ppp2r4;Ptpa;RP23-399D3.1-001;RP23-399D3.1-002	P58389;Q543N6;Q8C0E1;A2AWE9	37.2	9.8794e-65	1.09138	15	0.957579	15	1.0152	8	0.89427	8	1.1509	11	1.05866	11			0.8078	0.241609	1.08583	0.97017	0.118794	-0.0436907
IPI00118757	14 kDa phosphohistidine phosphatase;Phosphohistidine phosphatase 1	Php14;Phpt1;mCG_18741;RP23-464C2.6-001	Q9DAK9;A2AJA8	71.8	2.049e-38	1.46696	14	1.23588	14	1.4371	13	0.99092	13	1.4477	9	1.31271	9	+		3.58227	0.687559	1.45059	1.17984	0.536638	0.238589
IPI00118762;IPI00849498	Bystin;Putative uncharacterized protein	Bysl	O54825;Q543N4	50.2	2.6068e-165	1.00683	24	0.96043	24	1.205	21	1.1072	21	1.0428	23	0.943485	23			0.537596	0.00669386	1.08488	1.00371	0.117529	0.00533555
IPI00118787	Vacuolar proton pump subunit D;V-ATPase 28 kDa accessory protein;V-type proton ATPase subunit D;Putative uncharacterized protein;ATPase, H+ transporting, lysosomal V1 subunit D, isoform CRA_b	Atp6m;Atp6v1d;Vatd;mCG_5800	P57746;Q3U684;Q3U861;Q3UJH5;Q3UK81;Q9CTI8	29.6	1.7834e-30	1.01208	9	1.04902	9	1.023	10	0.9059	10	1.0178	6	1.13766	6	+		1.52207	0.134228	1.01763	1.03086	0.0252104	0.0438471
IPI00118795;IPI00274750	Casein kinase II subunit alpha';Putative uncharacterized protein	Csnk2a2	O54833;Q545V8;Q8BPF9;Q8CDH5	58	1.3454e-198	1.15247	20	1.05872	20	1.2752	22	1.0929	22	1.2375	21	1.023	21	+		1.65932	1.00637	1.22172	1.0582	0.288918	0.0816184
IPI00118821	PAF acetylhydrolase 30 kDa subunit;PAF-AH subunit beta;Platelet-activating factor acetylhydrolase IB subunit beta;Putative uncharacterized protein	Pafah1b2;Pafahb	Q61206;Q8BTA2	43.7	3.6898e-120	0.766695	8	0.846453	8	0.69091	8	0.92513	8	0.73327	9	0.929282	9	+		2.04462	1.13445	0.730292	0.900288	-0.453455	-0.151541
IPI00118827	UPF0444 transmembrane protein C12orf23 homolog		Q9DAM7	58.3	6.0004e-68	1.05792	8	0.982029	8	1.0041	5	0.92698	5	1.2072	3	0.932923	3			0.569301	1.0159	1.08974	0.947311	0.123984	-0.0780906
IPI00118832;IPI00857686;IPI00857436;IPI00856287	Endoplasmic reticulum resident protein 29;Putative uncharacterized protein	Erp29	P57759;A8C1V9	42	7.9689e-100	0.857927	11	0.865651	11	0.8382	13	0.96397	13	0.89471	15	0.969744	15	+		1.7838	0.707874	0.863612	0.933122	-0.211544	-0.0998629
IPI00118853;IPI00283379;IPI00895497;IPI00895371;IPI00895437	Double-strand break repair protein MRE11A;Meiotic recombination 11 homolog 1;Meiotic recombination 11 homolog A;Putative uncharacterized protein;Meiotic recombination 11 homolog A (S. cerevisiae);Meiotic recombination 11 homolog A (S. cerevisiae), isoform CRA_c;Meiotic recombination 11 homolog A (S. cerevisiae), isoform CRA_a	Mre11;Mre11a;mCG_22656;RP23-149D5.3-001;RP23-149D5.3-002	Q61216-1;Q61216;Q3UJN6;Q3URU4;Q8BRV3;Q61216-2;B2KF78;Q3TU24	18.3	1.0688e-38	0.940822	9	0.894214	9	1.0372	7	0.94957	7	1.0313	7	0.866026	7			0.0210276	1.20122	1.00311	0.90327	0.00447612	-0.146771
IPI00118892;IPI00857380;IPI00856578;IPI00856699;IPI00856976;IPI00776023;IPI00115528;IPI00344681	65 kDa macrophage protein;L-plastin;Lymphocyte cytosolic protein 1;Plastin-2;pp65;Putative uncharacterized protein	Lcp1;Pls2	Q61233;Q3TJX0;Q3U6N7;Q3U6Z1;Q3U9M7	88.2	0	0.718856	144	0.942063	144	0.65471	136	0.98106	136	0.77076	138	1.07648	138	+		1.72115	0.0134349	0.714775	0.999869	-0.484439	-0.000188851
IPI00118899;IPI00775849;IPI00830549;IPI00830639	Alpha-actinin-4;F-actin cross-linking protein;Non-muscle alpha-actinin 4;Putative uncharacterized protein;Actinin alpha 4;Alpha-actinin	Actn4;mCG_2999;FR-17	P57780;Q1A602;Q3UDJ7;Q3ULT2;Q61064;Q8BP35;Q61063	76.6	0	0.869868	96	0.988728	96	0.85298	95	0.99866	95	0.88057	88	0.970968	88	+		2.37228	0.63826	0.867806	0.986119	-0.204556	-0.0201666
IPI00118904	CAAX farnesyltransferase subunit alpha;FTase-alpha;Protein farnesyltransferase/geranylgeranyltransferase type-1 subunit alpha;Ras proteins prenyltransferase subunit alpha;Type I protein geranyl-geranyltransferase subunit alpha;Putative uncharacterized protein	Fnta	Q61239;Q541Z2	25.7	2.7205e-40	1.15481	9	0.987849	9	1.1756	10	0.92805	10	1.1455	6	0.988728	6	+		2.56887	0.587152	1.15864	0.968209	0.21243	-0.0466091
IPI00118923;IPI00851027;IPI00850595;IPI00850789	Protein phosphatase 1 regulatory subunit 11;T-complex testis expressed protein 5;TCTEX5 long isoform;TCTEX5 isoform 2;TCTEX5 isoform 3;TCTEX5 isoform 1	Ppp1r11;Tctex5	Q8K1L5;A5A4Y9;A5A4Z2;A5A4Z0;A5A4Z1	40.5	1.8489e-52	1.02152	9	1.21579	9	1.0118	7	0.94405	7	0.76147	4	1.11864	4			0.305721	0.420903	0.931598	1.09283	-0.102221	0.128066
IPI00118929	Alpha4 phosphoprotein;CD79a-binding protein 1;Immunoglobulin-binding protein 1;Lymphocyte signal transduction molecule alpha 4;p52	Igbp1;Pc52	Q61249	30	1.7982e-47	0.927128	6	1.01533	6	0.91225	2	1.0116	2	0.91644	7	0.840619	7	+		2.49511	0.288593	0.918606	0.95585	-0.122482	-0.0651438
IPI00118930;IPI00311515	Alpha-soluble NSF attachment protein;N-ethylmaleimide-sensitive factor attachment protein alpha;Putative uncharacterized protein	Napa;Snapa	Q9DB05;Q9CXX1	78.3	6.0913e-228	0.920132	22	1.03114	22	0.88253	17	0.99276	17	0.96968	21	1.09309	21			1.00103	0.5049	0.924114	1.039	-0.113857	0.05519
IPI00118933	Pet2 protein;Plasmacytoma expressed transcript 2;Plasmacytoma expressed transcript 2, isoform CRA_a;Protein PC326	mCG_16180;Pet2;RP23-48I14.2-001;protein PC326	A2AHY8;Q01078	17	3.6065e-25	1.11157	12	0.978665	12	1.2731	10	0.97493	10	1.1382	11	0.907194	11			1.20148	0.720428	1.17429	0.953596	0.231788	-0.0685493
IPI00118948;IPI00387549	GA-binding protein alpha chain;GA-binding protein alpha-subunit;GA binding protein subunit alpha;GA repeat binding protein, alpha;Putative uncharacterized protein;Gabpa protein	E4tf1a;Gabpa;mCG_129046	Q00422;Q6HAA1;Q6WJ14;Q6WJ17;Q7TT22;Q91YY8;Q9CT91	12.1	2.25e-17	0.931966	2	1.00294	2	0.87749	4	1.098	4	0.90964	4	0.850629	4	+		1.52193	0.0979501	0.906365	0.983856	-0.141835	-0.0234809
IPI00118952;IPI00970622	UPF0466 protein C22orf32 homolog, mitochondrial		Q9DB10;E0CZF0	51.4	1.9709e-19	0.831048	7	1.20807	7	0.66564	6	0.97945	6	0.83038	4	1.19477	4			1.14027	0.633571	0.775689	1.12743	-0.366449	0.173036
IPI00118963	39S ribosomal protein L12, mitochondrial	Mrpl12;Rpml12	Q9DB15	37.3	4.7128e-85	0.915667	4	0.959417	4	0.138	3	4.1366	3	1.086	9	1.02986	9			0.374596	0.368658	0.713222	2.04196	-0.487576	1.02995
IPI00118980;IPI00753562;IPI00224166	Adseverin;Gelsolin-like protein;Scinderin;Putative uncharacterized protein;MKIAA1905 protein;Scin protein	Scin;mKIAA1905	Q60604-1;Q60604;Q3UWV5;Q69Z71;Q6P4N8;Q60604-2	44.8	5.6678e-191	0.266269	19	0.649224	19	0.18501	25	0.91051	25	0.23622	26	0.711592	26	+		2.28667	0.984207	0.229166	0.757109	-2.12553	-0.401428
IPI00118986;IPI00461407;IPI00970521;IPI00919068	ATP synthase subunit O, mitochondrial;Oligomycin sensitivity conferral protein;ATP synthase;MCG51900;Putative uncharacterized protein Gm5436	Atp5o;D12Wsu28e;Gm5436;mCG_51900	Q9DB20;Q3TF25;Q3THG0;D3Z4J0	68.5	1.1606e-139	1.06597	37	0.994827	37	1.0716	32	1.0302	32	1.1129	52	1.00741	52	+		1.55942	0.390781	1.08349	1.01081	0.115687	0.0155173
IPI00119004	Isoamyl acetate-hydrolyzing esterase 1 homolog	Iah1	Q9DB29	53.4	1.2503e-81	1.83675	12	1.45849	12	1.657	8	0.89775	8	1.4563	5	1.19895	5	+		1.74923	0.400265	1.65002	1.18507	0.722481	0.244967
IPI00119020	Charged multivesicular body protein 2a;Chromatin-modifying protein 2a;Vacuolar protein sorting-associated protein 2	Chmp2a	Q9DB34	22.1	7.1546e-57	0.897022	9	0.976276	9	0.86408	5	0.99584	5	0.92533	5	1.158	5	+		1.51597	0.267719	0.895477	1.04337	-0.159271	0.0612525
IPI00119022;IPI00970648	Mitochondrial tRNA-specific 2-thiouridylase 1	Mtu1;Trmt1;Trmu	Q9DAT5;E0CZ49	6.5	0.00056569	1.00537	2	0.839208	2	0.62062	3	0.99157	3	1.446	3	1.19318	3			0.0450366	0.00725539	1.024	1.00798	0.0342104	0.0114731
IPI00119024	Addicsin;ADP-ribosylation factor-like protein 6-interacting protein 5;Glutamate transporter EAAC1-interacting protein;GTRAP3-18;PRA1 family protein 3;Prenylated Rab acceptor protein 2;Protein JWa	Aip5;Arl6ip5;Jwa;Pra2;Praf3	Q8R5J9	20.7	1.622e-12	0.872448	12	0.887154	12	0.84019	10	0.93382	10	0.94255	9	0.953743	9			1.16879	1.17128	0.885063	0.924906	-0.176148	-0.112622
IPI00119029;IPI00623873	Activated in W/Wv mouse stomach 2;Solute carrier family 39 member 4;Zinc transporter ZIP4;Zrt- and Irt-like protein 4;Putative uncharacterized protein	Slc39a4;Zip4	Q78IQ7-1;Q78IQ7;Q3U263;Q78IQ7-2	4	1.8819e-27	1.03381	2	0.787836	2	0.89283	2	0.94068	2	1.3383	2	1.33175	2			0.213217	0.00879861	1.08831	1.02009	0.122092	0.0286959
IPI00119057	eIF-4F 25 kDa subunit;Eukaryotic translation initiation factor 4E;Putative uncharacterized protein	Eif4e	P63073;Q3TK95;Q8C470	43.8	2.5682e-38	0.892459	12	0.895817	12	0.86415	11	1.0166	11	0.90486	16	0.979624	16	+		1.89652	0.379343	0.887156	0.964013	-0.17274	-0.0528748
IPI00119058;IPI00648993;IPI00230539;IPI00649256	Adapter protein GRB2;Growth factor receptor-bound protein 2;SH2/SH3 adapter GRB2;Putative uncharacterized protein;Growth factor receptor bound protein 2;Growth factor receptor bound protein 2, isoform CRA_b;Growth factor receptor bound protein 2, isoform CRA_a	Grb2;mCG_6612;RP23-28I4.1-001;RP23-28I4.1-004;RP23-28I4.1-003	Q60631-1;Q60631;Q3U1Q4;Q3U5I5;B1AT92;Q60631-2;B1AT94	77.4	2.9302e-89	0.827883	40	0.893336	40	0.79694	31	0.99025	31	0.88086	23	0.979912	23	+		1.60141	0.548522	0.835228	0.954499	-0.259759	-0.0671841
IPI00652428;IPI00119066;IPI00895276;IPI00626696	Heat shock 70 kDa protein 14;hsr.1;NST-1	Hsp70-4;Hspa14	Q99M31-2;Q99M31;Q99M31-1	37.1	2.5588e-74	0.909174	16	0.998801	16	0.82982	12	0.97077	12	0.87013	10	0.949307	10	+		1.47414	0.696665	0.869708	0.972959	-0.201397	-0.0395484
IPI00652958;IPI00884498;IPI00119109;IPI00625030;IPI00874974	Putative uncharacterized protein;MKIAA0210 protein;TBC1 domain family member 5;Tbc1d5 protein	Tbc1d5;mKIAA0210	Q3U325;Q3UN43;Q571D8;Q9DAW8;Q80XQ2;Q4KMV6	12.7	5.0179e-23	0.968992	10	1.22681	10	1.1969	6	1.075	6	0.75839	6	0.792581	6			0.109915	0.0364113	0.974761	1.03146	-0.0368799	0.0446947
IPI00119113;IPI00458922	Endomembrane proton pump 58 kDa subunit;Vacuolar proton pump subunit B 2;V-type proton ATPase subunit B, brain isoform;ATPase H+ transporting lysosomal V1 subunit B2	Atp6b2;Atp6v1b2;Vat2	P62814;B0LAC8	53.8	1.9917e-180	0.974944	25	1.05141	25	0.9727	24	0.99081	24	0.99383	23	1.0722	23			0.994648	0.584157	0.980491	1.03814	-0.0284232	0.0540039
IPI00119114;IPI00894588	Long-chain specific acyl-CoA dehydrogenase, mitochondrial	Acadl	P51174	43.5	6.1617e-153	0.930146	21	1.05158	21	0.91817	19	1.0148	19	0.93429	22	0.962279	22	+		2.32069	0.116746	0.927535	1.00955	-0.108526	0.0137165
IPI00119115;IPI00377443	Vacuolar proton pump subunit E 1;V-ATPase 31 kDa subunit;V-type proton ATPase subunit E 1	Atp6e;Atp6e2;Atp6v1e1	P50518	48.7	1.1004e-47	0.986096	17	1.07586	17	1.029	17	0.95132	17	1.0448	11	1.08761	11			0.4232	0.30732	1.01997	1.03826	0.0285201	0.0541703
IPI00119123;IPI00118888;IPI00918278;IPI00918974;IPI00480218;IPI00918645;IPI00877312;IPI00919039;IPI00230770;IPI00877317;IPI00115247;IPI00918418;IPI00877315;IPI00918309;IPI00918203	Activating transcription factor 1;Cyclic AMP-dependent transcription factor ATF-1;TCR-ATF1;Atf1 protein;Putative uncharacterized protein;cAMP-responsive element modulator;Putative uncharacterized protein Crem;Induced cAMP early repressor, ICER I;cAMP early repressor I (ICER I)	Atf1;Crem;CREM	P81269;Q922R4;Q9CWS2;P27699-5;P27699;D3Z2U7;D3Z7M6;P27699-6;Q9D4U3;Q9D599;P27699-7;P27699-8;P27699-2;P27699-10;Q99JF1;D3Z6A5;Q78Z98;D3Z326;D3Z7P7	15.6	2.4719e-06	0.787278	5	0.822233	5	0.85997	4	1.0063	4	0.98383	3	0.954198	3			0.765093	0.49162	0.877026	0.927577	-0.189309	-0.108461
IPI00119138	Complex III subunit 2;Core protein II;Cytochrome b-c1 complex subunit 2, mitochondrial;Ubiquinol-cytochrome-c reductase complex core protein 2	Uqcrc2	Q9DB77	55.2	3.9727e-223	1.21613	34	1.06101	34	1.382	32	1.0229	31	1.2339	32	0.980104	32	+		1.57606	0.333634	1.27734	1.02134	0.353147	0.0304594
IPI00119162;IPI00170412	N-acetyltransferase 5 (ARD1 homolog, S. cerevisiae);N-acetyltransferase 5 (ARD1 homolog, S. cerevisiae), isoform CRA_a;Putative uncharacterized protein;N-acetyltransferase 5;N-alpha-acetyltransferase 20, NatB catalytic subunit;N-terminal acetyltransferase B complex catalytic subunit NAA20;N-terminal acetyltransferase B complex catalytic subunit NAT5;N-acetyltransferase 5 (ARD1 homolog, S. cerevis…	mCG_10160;Naa20;Nat5;RP23-125A1.5-002;RP23-125A1.5-001	Q9DB82;P61600;A8Y5L1	54.8	3.8938e-41	0.990688	11	1.03176	11	1.04	14	0.98681	14	0.99757	13	0.97352	13			0.216149	0.0545533	1.00942	0.997363	0.0135254	-0.00381002
IPI00653834;IPI00119166	Putative uncharacterized protein;Cerebral protein 1 homolog;Ribosomal RNA-processing protein 8	Rrp8	Q3U4B0;Q9DB85	20.1	3.4741e-53	1.20465	7	1.02097	7	1.2028	7	1.1092	7	1.0252	5	1.00118	5			0.877418	0.502907	1.14422	1.04378	0.194358	0.0618233
IPI00119180;IPI00885715	Protein phosphatase T;Serine/threonine-protein phosphatase 5	Ppp5c	Q60676	18.6	7.2691e-35	0.83605	5	0.967399	5	1.1365	6	1.065	6	1.9035	3	1.02657	3			0.303575	0.241613	1.29202	1.01966	0.369625	0.0280817
IPI00119201	EIF4E-binding protein;Neuroguidin;Neuroguidin EIF4E binding protein	Ngd;Ngdn	Q9DB96;B0LAE8	34.9	8.1274e-75	1.07939	12	0.991572	12	1.223	10	1.076	10	0.91965	7	0.909256	7			0.2879	0.0683111	1.07401	0.992276	0.103011	-0.0111867
IPI00119202;IPI00469327	Calgizzarin;Endothelial monocyte-activating polypeptide;Protein S100-A11;Protein S100-C;S100 calcium-binding protein A11;Putative uncharacterized protein ENSMUSP00000100653	S100a11;S100c	P50543;D3YU66	37.8	1.2364e-98	0.895736	8	0.967305	8	0.94555	8	0.94338	8	1.1824	6	0.969368	6		+	0.00174836	1.36998	1.0079	0.960018	0.011346	-0.0588671
IPI00119203;IPI00649885	MVLCAD;Very long-chain specific acyl-CoA dehydrogenase, mitochondrial;Acyl-Coenzyme A dehydrogenase, very long chain;Acyl-Coenzyme A dehydrogenase, very long chain, isoform CRA_c;Putative uncharacterized protein	Acadvl;Vlcad;mCG_22500;RP23-172M21.11-001;RP23-172M21.11-002	P50544;B1AR27;B1AR28;Q3UJR6	38	3.2548e-122	0.934317	20	0.992457	20	1.0233	16	0.97353	16	0.95327	13	0.923958	13			0.421425	0.660246	0.970296	0.963315	-0.0435034	-0.0539202
IPI00119219;IPI00785470;IPI00458208	17-beta-hydroxysteroid dehydrogenase 12;3-ketoacyl-CoA reductase;Estradiol 17-beta-dehydrogenase 12;KIK-I;Hydroxysteroid (17-beta) dehydrogenase 12;Hydroxysteroid (17-beta) dehydrogenase 12, isoform CRA_b;Hydroxysteroid (17-beta)dehydrogenase 12;Putative uncharacterized protein	Hsd17b12;Kik1;mCG_18031;RP23-41P22.3-001	O70503-1;O70503;Q0VGQ1;Q9CSR6;O70503-2	59.9	3.7953e-178	1.13217	41	1.0412	41	1.0783	35	0.98363	35	1.1193	21	1.17862	21	+		1.71171	0.442586	1.10992	1.06782	0.15046	0.094664
IPI00119220;IPI00125265;IPI00605628;IPI00116535	Small nuclear ribonucleoprotein Sm D2;snRNP core protein D2;MCG4862;Small nuclear ribonucleoprotein D2;MCG49198;Putative uncharacterized protein Gm5449;MCG49049;Putative uncharacterized protein Gm10120	Snrpd2;mCG_4862;Gm5449;mCG_49198;Gm10120;mCG_49049	P62317;Q14AF6;D3Z5N9;D3Z426	62.7	3.2214e-60	0.851934	16	0.985902	16	0.85103	14	1.0505	14	0.86323	17	0.985416	17	+		3.06663	0.108223	0.855398	1.00727	-0.225332	0.010454
IPI00119224	Small nuclear ribonucleoprotein Sm D3;snRNP core protein D3;Small nuclear ribonucleoprotein D3	Snrpd3	P62320;Q91VM2	47.6	6.2188e-89	0.899847	22	1.05541	22	0.90357	20	1.0589	20	0.92799	30	0.970685	31	+		1.98289	0.355574	0.910469	1.02833	-0.135318	0.0403053
IPI00119227;IPI00407540;IPI00850259	SUMO-conjugating enzyme UBC9;SUMO-protein ligase;Ubiquitin carrier protein 9;Ubiquitin carrier protein I;Ubiquitin-conjugating enzyme E2 I;Ubiquitin-protein ligase I;Ube2i protein	Ubc9;Ubce2i;Ubce9;Ube2i	P63280;Q8CFZ0	54.4	1.5079e-69	1.02516	14	1.01483	14	1.0374	12	1.0124	12	1.0826	12	1.008	12		+	0.978911	1.56145	1.04839	1.01174	0.0681697	0.0168434
IPI00119239	Low molecular mass protein 19;Macropain delta chain;Multicatalytic endopeptidase complex delta chain;Proteasome delta chain;Proteasome subunit beta type-6;Proteasome subunit Y;Proteasome subunit beta type	Lmp19;Psmb6;DN-183N8.5-001;mCG_21162	Q60692;A2CFA7	53.8	1.3409e-98	1.19487	24	0.992654	24	1.2722	17	1.096	17	1.3998	25	1.06383	25	+		1.49699	0.622274	1.28896	1.05083	0.366204	0.0715266
IPI00119261	Deoxycytidine kinase;Putative uncharacterized protein	Dck;mCG_140146	P43346;Q545E8;Q80US6	13.8	9.9867e-07	1.01024	4	0.932575	4	0.77352	2	0.97563	2	1.005	3	0.909339	3			0.339793	1.03729	0.929588	0.939181	-0.105337	-0.0905245
IPI00119293	Fc-epsilon RI-gamma;High affinity immunoglobulin epsilon receptor subunit gamma;IgE Fc receptor subunit gamma	Fce1g;Fcer1g	P20491	40.7	3.1422e-28	0.635001	12	0.952381	12	0.66834	7	1.0625	7	0.7703	13	1.18742	13	+		1.63451	0.35866	0.691214	1.06743	-0.532796	0.0941477
IPI00119305;IPI00858306	IRES-specific cellular trans-acting factor 45 kDa;Mpp1;Proliferation-associated protein 1;Proliferation-associated protein 2G4;Protein p38-2G4;Pa2g4 protein;Proliferation-associated 2G4;Putative uncharacterized protein;Putative uncharacterized protein Pa2g4	Ebp1;Pa2g4;Plfap;mCG_18690	P50580;Q05BN2;Q3TGU7;Q3UMW2;D3YVH7	74.1	0	1.09585	81	0.983574	81	1.209	59	1.024	59	1.1676	57	0.996413	57	+		1.43226	0.0317651	1.15748	1.00133	0.210993	0.00191618
IPI00119322;IPI00742319;IPI00460114	Checkpoint protein HUS1	Hus1	Q8BQY8-2;Q8BQY8;Q8BQY8-1;Q8BQY8-3	15.7	2.3308e-09	0.986291	5	1.04016	5	0.88694	2	1.0664	2	0.92464	3	1.00934	3			0.82613	0.849435	0.932624	1.03863	-0.100633	0.054685
IPI00119442;IPI00881143;IPI00880918	Autoantigen PM/Scl 1;Exosome complex exonuclease RRP45;Exosome component 9;P75 polymyositis-scleroderma overlap syndrome-associated autoantigen;Polymyositis/scleroderma autoantigen 1;Polymyositis/scleroderma autoantigen 75 kDa;Exosc9 protein	Exosc9;Pmscl1	Q9JHI7;B2RY30	15.3	5.1441e-20	0.811227	5	0.99681	5	0.94456	3	1.0332	3	0.70203	3	0.949577	3			0.862298	0.102307	0.819272	0.993196	-0.287585	-0.00984982
IPI00119466	34 kDa peroxisomal membrane protein;Peroxisomal membrane protein PMP34;Solute carrier family 25 member 17	Pmp34;Pmp35;Slc25a17	O70579	44	5.7675e-32	0.968711	8	1.05239	8	1.0845	10	1.0773	10	1.017	5	0.970214	5			0.244591	0.374442	1.0234	1.0333	0.0333751	0.0472602
IPI00119478	Tropomodulin-3;Ubiquitous tropomodulin;Putative uncharacterized protein	Tmod3	Q9JHJ0;Q3TFA9;Q8C3Z3	43.8	1.3088e-91	0.925497	16	1.06778	16	0.90226	11	0.95427	11	0.89971	12	1.01221	12	+		2.05706	0.107352	0.909156	1.01142	-0.137401	0.0163822
IPI00119509	N-alpha-acetyltransferase 16, NatA auxiliary subunit;NMDA receptor-regulated 1-like protein;Narg1l protein	Naa16;Narg1l;Nat2	Q9DBB4;Q80ZL9	14.5	4.6865e-37	1.13474	5	0.912909	5	1.2846	6	1.0238	6	1.0829	3	1.12994	3			1.01662	0.0992518	1.16741	1.02222	0.223315	0.031702
IPI00119545;IPI00831338	Prefoldin subunit 2	Pfd2;Pfdn2	O70591	58.4	1.8383e-105	0.994728	11	1.01312	11	1.0543	9	0.93828	9	1.0194	10	0.960892	10			0.498344	0.50224	1.02281	0.970764	0.0325372	-0.0428077
IPI00119551;IPI00649847;IPI00649047	Pleckstrin;Putative uncharacterized protein	Plek;mCG_7638;RP23-348N2.1-001;RP23-348N2.1-002	Q9JHK5;Q5F271;Q8C6F4;Q8CAG6	57.4	1.3047e-226	0.72448	26	0.886525	26	0.80914	26	0.96732	26	0.79228	29	0.930492	29	+		1.76665	1.0157	0.7753	0.928112	-0.367173	-0.107629
IPI00119581	Nucleolar protein 1;rRNA 2'-O-methyltransferase fibrillarin;Putative uncharacterized protein	Fbl	P35550;Q3UJS2	65.1	1.9518e-143	1.02951	51	1.01364	51	1.0888	43	1.0187	43	1.007	43	0.947688	43			0.648809	0.104549	1.04177	0.993344	0.0590348	-0.00963502
IPI00119618	Calnexin;Putative uncharacterized protein;Calnexin, isoform CRA_a	Canx;mCG_125213;RP23-237P10.2-001	P35564;Q3TXE5;Q5SUC3	34	5.2235e-88	1.22106	48	1.00478	48	1.0528	49	0.96904	49	1.2447	45	1.11104	45			1.01051	0.231103	1.17285	1.02829	0.230023	0.0402424
IPI00119632	Protein ftsJ homolog 3;Putative rRNA methyltransferase 3;rRNA (uridine-2'-O-)-methyltransferase 3;FtsJ homolog 3 (E. coli)	Ftsj3;mCG_3212;RP23-418O11.2-001	Q9DBE9;B1ARK1	35.2	6.8603e-96	0.921319	21	0.97078	21	1.1561	20	1.0941	20	0.98225	19	0.889284	19			0.0735147	0.107067	1.01989	0.984721	0.0284132	-0.0222127
IPI00119663;IPI00474243;IPI00830966;IPI00124326;IPI00273133;IPI00844650;IPI00117909;IPI00754025;IPI00120590;IPI00122366;IPI00453690;IPI00556914;IPI00273726;IPI00405984;IPI00473836;IPI00918556	ERT1;Extracellular signal-regulated kinase 2;MAP kinase isoform p42;Mitogen-activated protein kinase 1;Mitogen-activated protein kinase 2;Putative uncharacterized protein;Mapk1 protein;ERK2	Erk2;Mapk;Mapk1;Prkm1	P63085;Q3UF82;Q922X7;O35558	62.3	2.8654e-61	0.967118	32	0.959049	32	1.0585	27	1.0781	27	0.99566	31	0.971062	31			0.0791245	0.0112368	1.00709	1.00274	0.0101964	0.00394325
IPI00119680;IPI00830310;IPI00229147;IPI00126297	Adaptor protein complex AP-1 mu-1 subunit;Adaptor-related protein complex 1 mu-1 subunit;AP-1 complex subunit mu-1;AP-mu chain family member mu1A;Clathrin assembly protein complex 1 medium chain 1;Clathrin coat assembly protein AP47;Clathrin coat-associated protein AP47;Golgi adaptor HA1/AP1 adaptin mu-1 subunit;Mu1A-adaptin;Mu-adaptin 1;Adaptor-related protein complex AP-1, mu subunit 1;Putative…	Ap1m1;Cltnm;mCG_118299	P35585;Q3UG16	48.7	0	0.876808	19	0.98912	19	0.89083	15	0.92232	15	0.86633	12	1.00583	12	+		2.41724	0.405437	0.877989	0.972425	-0.187724	-0.0403418
IPI00378063;IPI00119689	Adapter-related protein complex 2 beta subunit;Adaptor protein complex AP-2 subunit beta;AP105B;AP-2 complex subunit beta;Beta-2-adaptin;Beta-adaptin;Clathrin assembly protein complex 2 beta large chain;Plasma membrane adaptor HA2/AP2 adaptin beta subunit;Adaptor-related protein complex 2, beta 1 subunit;Putative uncharacterized protein	Ap2b1;Clapb1;RP23-381B19.6-001;RP23-381B19.6-002	Q9DBG3-2;Q9DBG3;Q5SWR1;Q9DBG3-1;Q5SWR0	41.5	1.8973e-238	0.973331	50	1.04868	50	0.97685	46	0.9835	46	0.97507	52	1.02818	52	+		2.76941	0.386228	0.975084	1.02012	-0.0364022	0.0287399
IPI00119695;IPI00894964	Docking protein alpha;Signal recognition particle receptor subunit alpha;Signal recognition particle receptor;Putative uncharacterized protein	Srpr	Q9DBG7;C3VDI1;Q9CVL8	28.1	5.5358e-47	1.18357	13	0.866251	13	1.2306	13	1.0657	13	1.4059	10	1.14282	10	+		1.35226	0.070576	1.27336	1.02492	0.348637	0.0355154
IPI00119696;IPI00665510;IPI00856179	Tax interaction protein 1;Tax1-binding protein 3;Tax1 (Human T-cell leukemia virus type I) binding protein 3;Tax1 (Human T-cell leukemia virus type I) binding protein 3, isoform CRA_b	Tax1bp3;mCG_6650;RP23-263M10.10-001;RP23-263M10.10-004	Q9DBG9;B2KGB7;B1AUD9	25	5.2314e-07	0.952472	5	0.991768	5	1.0104	2	0.96716	2	0.74849	2	0.711238	2			0.448956	0.449351	0.903787	0.890055	-0.145945	-0.168033
IPI00828281;IPI00119714;IPI00828228;IPI00114869;IPI00223407	Upstream binding transcription factor, RNA polymerase I;Upstream binding transcription factor, RNA polymerase I, isoform CRA_c;Ubtf protein;Upstream binding transcription factor, RNA polymerase I, isoform CRA_b;Putative uncharacterized protein;Upstream binding transcription factor, RNA polymerase I, isoform CRA_a;Nucleolar transcription factor 1;Upstream-binding factor 1	mCG_140722;RP23-461C4.7-002;Ubtf;RP23-461C4.7-001;RP23-461C4.7-003;Tcfubf;Ubf1;Ubf-1	A2AWT5;Q05DS1;A2AWT7;Q9DBH1;A2AWT6;P25976-1;P25976;P25976-2	19.8	5.6922e-94	0.824742	15	0.892937	15	0.80796	10	1.0137	10	0.76654	15	0.899928	15	+		2.02976	0.623903	0.799747	0.935522	-0.322384	-0.0961571
IPI00119727;IPI00652520	Uncharacterized protein C21orf70 homolog;Putative uncharacterized protein;RIKEN cDNA 1810008A18, isoform CRA_a	1810008A18Rik;mCG_3376	P58468;Q8C2N1;Q8C660;Q3TVF6	50.2	2.2928e-26	0.962094	10	0.926269	10	1.0822	8	1.1029	8	0.98375	11	0.988338	11			0.0729883	0.0197605	1.00935	1.00584	0.0134234	0.00839443
IPI00119760	Nucleolar protein 10;Putative uncharacterized protein	Gm67;Nol10	Q5RJG1;Q3TPG4;Q3TUB5;Q3UFZ4	10.5	5.3878e-12	1.03862	4	1.05495	4	1.1853	5	1.0932	5	1.119	3	0.9758	3			0.966959	0.441995	1.11431	1.04132	0.156144	0.0584101
IPI00119776;IPI00551192	Charged amino acid-rich leucine zipper 1;Disrupter of silencing SAS10;Something about silencing protein 10;UTP3 homolog;Utp3 protein	Crl1;Crlz1;Sas10;Utp3	Q9JI13-1;Q9JI13;Q05DC6;Q05DV3;Q9JI13-2	17.1	5.494e-18	1.05406	5	0.948227	5	1.1783	5	1.1229	5	1.1023	4	1.04772	4			1.07703	0.271704	1.11155	1.03962	0.152578	0.056052
IPI00119795;IPI00880345;IPI00918109;IPI00918818;IPI00918027;IPI00918507;IPI00338228	RalBP1-associated Eps domain-containing protein 1;RalBP1-interacting protein 1;Putative uncharacterized protein Reps1	Reps1	O54916-1;O54916;O54916-3;D3Z2E3;O54916-4	6.3	6.5087e-10	1.17264	4	1.33552	4	1.1273	4	0.91294	4	1.2198	3	0.987947	3	+		1.70271	0.189745	1.17325	1.0788	0.230504	0.109432
IPI00119806;IPI00845539;IPI00882375;IPI00881863;IPI00881409	Eukaryotic translation initiation factor 2A	D3Ertd194e;Eif2a	Q8BJW6-1;Q8BJW6;Q8BJW6-2	36	7.4676e-122	1.01423	23	0.891107	23	1.0259	26	1.011	26	1.0608	19	0.989805	19			0.871177	0.365615	1.03364	0.963971	0.0477383	-0.052939
IPI00119807;IPI00880575	Endosomal adaptor protein p14;Late endosomal/lysosomal Mp1-interacting protein;Mitogen-activated protein-binding protein-interacting protein;Roadblock domain-containing protein 3;Putative uncharacterized protein Robld3	Mapbpip;Robld3	Q9JHS3;D3YTS4	61.6	4.5477e-65	0.87222	11	0.979048	11	0.94037	9	0.93193	9	0.92462	12	0.976276	12			1.25162	0.862069	0.912403	0.962418	-0.132256	-0.055264
IPI00119808;IPI00788396	ATP-dependent Clp protease ATP-binding subunit clpX-like, mitochondrial;Caseinolytic peptidase X (E.coli);Putative uncharacterized protein	Clpx	Q9JHS4;Q6P8N8;Q8BRZ3;Q8C4Z5	13.1	1.1234e-31	1.01111	7	1.03018	7	1.0733	5	1.1291	5	1.1317	6	1.09137	6			0.769694	1.01315	1.07204	1.08355	0.100355	0.115767
IPI00119814	Embryonic development factor 1;Protein CWC15 homolog	Cwc15;Ed1	Q9JHS9	17	0.00011461	0.967961	5	0.784068	5	0.96338	3	1.0875	3	1.0234	2	1.03213	2			0.295628	0.145394	0.984914	0.967899	-0.0219311	-0.0470711
IPI00119842;IPI00880948	2-methyl branched chain acyl-CoA dehydrogenase;2-methylbutyryl-coenzyme A dehydrogenase;Short/branched chain specific acyl-CoA dehydrogenase, mitochondrial;Putative uncharacterized protein;Acyl-Coenzyme A dehydrogenase, short/branched chain	Acadsb	Q9DBL1;Q3V2R9;Q7TMY2	28.5	4.9775e-169	0.918105	6	1.04878	6	0.93702	7	1.0533	7	1.0527	10	1.13036	10			0.284686	1.03213	0.969275	1.07748	-0.045022	0.107663
IPI00119846	ABC-mitochondrial erythroid protein;ATP-binding cassette sub-family B member 10, mitochondrial;ATP-binding cassette transporter 10	Abcb10	Q9JI39	13.4	1.6913e-73	1.20475	7	1.54022	7	1.3555	6	1.1253	6	1.1391	7	1.02927	7			1.24987	0.593112	1.23312	1.2316	0.302308	0.300529
IPI00119876	Cytoplasmic dynein 1 heavy chain 1;Cytoplasmic dynein heavy chain 1;Dynein heavy chain, cytosolic;Cytoplasmic dynein heavy chain;Putative uncharacterized protein;MKIAA0325 protein;Dync1h1 protein	Dhc1;Dnch1;Dnchc1;Dyhc;Dync1h1;mKIAA0325	Q9JHU4;O08821;O70182;Q3TAZ3;Q3UA73;Q80U36;Q8C6T5;Q923F5	47.7	0	1.28189	186	1.08305	186	1.3218	188	0.96077	188	1.2986	182	1.04844	182	+		2.94276	0.29895	1.30076	1.03075	0.379357	0.0436972
IPI00119880;IPI00753990;IPI00121707	Diadenosine 5',5'''-P1,P6-hexaphosphate hydrolase 1;Diphosphoinositol polyphosphate phosphohydrolase 1;Nucleoside diphosphate-linked moiety X motif 3;Nudix (Nucleotide diphosphate linked moiety X)-type motif	Dipp;Dipp1;Nudt3;RP23-189L19.1-003	Q9JI46;B2KF67	54.8	4.5838e-26	0.778574	9	1.0842	9	0.76491	9	0.94555	9	0.73754	7	0.992359	7	+		2.47356	0.0460351	0.760341	1.00737	-0.395281	0.0105926
IPI00119884	Onzin;Placenta-specific gene 8 protein;Protein C15	Plac8	Q9JI48	13.4	5.585e-06	0.553465	9	0.8296	9	0.52718	9	1.0609	9	0.57286	12	0.821963	12	+		2.78776	0.487239	0.551168	0.904154	-0.859435	-0.145359
IPI00119886	Inositol-3-phosphate synthase 1;Myo-inositol-1-phosphate synthase	Ino1;Isyna1	Q9JHU9	37.5	1.0567e-66	0.948227	18	1.11311	18	0.89512	20	1.05	20	0.85905	19	0.980969	19			1.17597	0.470724	0.900799	1.04803	-0.150723	0.0676772
IPI00119892	BRG1-associated factor 57;SWI/SNF-related matrix-associated actin-dependent regulator chromatin subfamily E member 1;MCG15366, isoform CRA_c;SWI/SNF related, matrix associated, actin dependent regulator of chromatin, subfamily e, member 1;Smarce1 variant 3;Smarce1 variant 5;Smarce1 variant 8;Smarce1 variant 7;Smarce1 variant 9	Baf57;Smarce1;mCG_15366;RP23-255N16.1-001	O54941;A2A4L8;C0IMW9;C0IMX0;C0IMX1;C0IMX3	21.4	1.6011e-25	0.97144	7	0.953289	7	1.0749	7	1.1293	7	1.0854	7	0.991179	7			0.443226	0.146361	1.04391	1.02459	0.0620018	0.0350455
IPI00119896;IPI00660514;IPI00896015;IPI00858130;IPI00321209;IPI00223482;IPI00890100;IPI00136216	DnaJ homolog subfamily B member 6;Heat shock protein J2;mDj4;MRJ	Dnajb6;Hsj2;Mrj	O54946-1;O54946;O54946-2	27.9	5.2219e-68	0.69847	15	0.783822	15	0.41611	10	0.98538	10	0.52351	9	0.943931	9			1.27948	0.564798	0.54603	0.904377	-0.872948	-0.145003
IPI00119923;IPI00845777;IPI00845589;IPI00895030	Lon protease-like protein 2;Peroxisomal Lon protease homolog 2	Lonp2	Q9DBN5-1;Q9DBN5;Q9DBN5-2;Q9DBN5-3	5.6	1.6681e-06	0.980777	2	0.802182	2	0.80047	4	0.93167	4	0.83152	2	1.0118	2			0.82334	0.517233	0.870922	0.915216	-0.199384	-0.127815
IPI00119945	Nitrilase homolog 2;Omega-amidase NIT2	D16Ertd502e;Nit2	Q9JHW2	59.1	7.4003e-96	0.953107	20	1.08074	20	1.1446	14	1.1451	12	0.86772	14	0.952653	14			0.0741921	0.378072	0.988476	1.0595	-0.0167226	0.0833815
IPI00119959	Barrier-to-autointegration factor;Breakpoint cluster region protein 1;LAP2-binding protein 1	Baf;Banf1;Bcrp1;L2bp1	O54962	64	6.8526e-50	1.09943	23	0.978186	23	1.2572	15	1.0372	15	1.2547	18	1.01444	18			1.2694	0.200279	1.20378	1.00994	0.267569	0.0142705
IPI00119980	B-cell receptor-associated protein 29;Putative uncharacterized protein	Bap29;Bcap29	Q61334;Q542A1	30.8	2.3759e-96	0.755116	13	0.88199	13	0.81626	9	0.95021	9	0.80441	11	0.83661	11	+		1.98809	1.06989	0.791929	0.889603	-0.336558	-0.168766
IPI00922966;IPI00119994;IPI00406241;IPI00880230;IPI00649426;IPI00400047;IPI00753561;IPI00127301;IPI00403853;IPI00881651;IPI00654193;IPI00756231	Core-binding factor, runt domain, alpha subunit 2, translocated to, 3 (Human);Core-binding factor, runt domain, alpha subunit 2, translocated to, 3 homolog (Human);Eight twenty one protein 2;MTG8-related protein 2;Protein CBFA2T3;Protein ETO-2;Putative uncharacterized protein Cbfa2t3	Cbfa2t3;Cbfa2t3h;mCG_19584;Mtgr2	B7ZP57;O54972-1;O54972;O54972-2;D3Z3P7	9	9.522e-08	1.09677	3	0.99552	3	1.4432	2	1.2944	2	1.2941	3	1.03748	3			1.01899	0.447375	1.27802	1.10913	0.353913	0.149435
IPI00120046;IPI00283057	5'-3' exoribonuclease 2;Protein Dhm1;5'-3' exoribonuclease 2, isoform CRA_f	Dhm1;Xrn2;mCG_4604;RP23-236O6.1-001	Q9DBR1-1;Q9DBR1;A2ATK1;Q9DBR1-2	32.5	2.8808e-129	0.917936	26	0.979432	26	0.88369	27	1.0357	27	0.9193	26	0.982898	26	+		1.76884	0.0170698	0.906975	0.999343	-0.140865	-0.000947916
IPI00120083	Protein LUMA;Transmembrane protein 43	Tmem43	Q9DBS1	41	1.852e-48	0.955932	8	0.966277	8	1.0294	9	1.013	9	1.0353	12	1.0009	12			0.0799935	0.169156	1.00688	0.993393	0.00988772	-0.00956412
IPI00875198;IPI00120095;IPI00970228;IPI00752578;IPI00460856;IPI00653746;IPI00969881	Interferon-gamma-inducible protein Mg11;SAM domain and HD domain-containing protein 1;Putative uncharacterized protein;SAM domain and HD domain 1;cDNA fis, clone TRACH3010757, highly similar to Interferon-gamma inducible protein MG11	Mg11;Samhd1;RP23-163J20.2-002	Q60710;Q3TCJ7;Q3UDX7;Q8C5C0;Q6ZQM3	33.3	4.7073e-58	0.979336	16	1.05727	16	1.0421	17	1.0143	17	1.1242	14	1.10835	14			0.432255	0.813751	1.04855	1.05997	0.0683892	0.0840302
IPI00120110;IPI00228054;IPI00458691	High mobility group protein 20A;HMG box-containing protein 20A;HMG domain-containing protein HMGX1;Inhibitor of BRAF35	Hmg20a;Ibraf	Q9DC33-1;Q9DC33;Q9DC33-2	16.5	4.2161e-14	0.947867	6	1.07834	6	0.9419	2	0.92235	2	0.78935	4	0.907194	4			0.718477	0.223911	0.893039	0.969295	-0.163205	-0.044992
IPI00120145	Cell division cycle 40 homolog;Pre-mRNA-processing factor 17;PRP17 homolog;Putative uncharacterized protein;Cdc40 protein	Cdc40;Prp17;Prpf17	Q9DC48;Q3UXN9;Q6P8J8	9.7	1.6077e-12	0.92115	3	0.830358	3	0.93644	3	1.1416	3	0.89469	2	0.974279	2	+		1.63787	0.0968349	0.917427	0.982079	-0.124335	-0.0260891
IPI00283671;IPI00120174;IPI00830185;IPI00469107;IPI00471466;IPI00471467;IPI00831485;IPI00831376	Uncharacterized protein C1orf77 homolog;2500003M10Rik protein;RIKEN cDNA 2500003M10, isoform CRA_h;Putative uncharacterized protein 2500003M10Rik	MNCb-1706;2500003M10Rik;mCG_22235	Q9CY57-1;Q9CY57;Q2VPR3;Q9CY57-2;Q9CY57-3;Q9CY57-4;B7ZMS6;Q9CY57-5;D3Z7T7;D3YZA1	30.9	3.8968e-178	1.03996	14	1.12483	14	0.96525	9	1.0154	9	1.004	9	1.01208	9			0.0386231	0.525484	1.00307	1.05077	0.00441993	0.0714507
IPI00120199;IPI00750433	Alpha-MPP;Mitochondrial-processing peptidase subunit alpha;P-55;Peptidase (Mitochondrial processing) alpha;Peptidase (Mitochondrial processing) alpha, isoform CRA_b;Putative uncharacterized protein;Peptidase (Mitochondrial processing) alpha, isoform CRA_a	Inpp5e;Pmpca;mCG_18769;RP23-306D20.8-001;RP23-306D20.8-002	Q9DC61;A2AIW8;Q3TTM6;Q3TY06;Q3UDE0;Q8BK51;A2AIW9	28.8	7.1718e-31	0.735294	9	0.907688	9	0.59589	7	1.0025	7	0.6872	7	0.935629	7	+		1.63548	0.678498	0.672795	0.948606	-0.571762	-0.0761197
IPI00120225	Insulin-like growth factor 1 receptor;Insulin-like growth factor 1 receptor alpha chain;Insulin-like growth factor 1 receptor beta chain;Insulin-like growth factor I receptor;Tyrosine-protein kinase receptor	Igf1r	Q60751;Q3U1L4;Q3UVJ3	3.7	7.5244e-08	1.48602	4	1.49763	4	1.4161	4	1.0063	4	1.1757	3	0.969932	3			1.28701	0.338261	1.35927	1.15796	0.442834	0.21158
IPI00120232	Complex I-20kD;NADH dehydrogenase [ubiquinone] iron-sulfur protein 7, mitochondrial;NADH-ubiquinone oxidoreductase 20 kDa subunit	Ndufs7	Q9DC70	40.6	1.3478e-71	1.06096	8	0.989022	8	1.04	4	0.99061	4	1.1167	8	1.07786	8			1.08861	0.230663	1.07255	1.01917	0.101051	0.0273885
IPI00120257	Heat shock protein-binding protein 1;Hsp70-binding protein 1;Hsp70-interacting protein 1	Hspbp;Hspbp1	Q99P31	71.1	1.1752e-260	1.12454	24	1.0069	24	1.2693	23	1.0967	23	1.1819	21	0.99681	21	+		1.41663	0.396147	1.19191	1.03347	0.253281	0.0474953
IPI00120264;IPI00889294;IPI00648089;IPI00831537	Immunity-related GTPase family M protein;Immunity-related GTPase family M protein 1;Interferon-inducible protein 1;LPS-stimulated RAW 264.7 macrophage protein 47;Immunity-related GTPase family M member 1	Ifi1;Iigp3;Irgm;Irgm1;RP23-14F5.1-003	Q60766-1;Q60766;Q60766-2;Q5NCB5	13.2	3.6796e-21	0.971062	4	0.990197	4	0.96285	2	0.99925	2	1.0019	4	1.1632	4			0.670737	0.333218	0.978604	1.05088	-0.0312027	0.0715995
IPI00120283	Mitochondrial benzodiazepine receptor;Peripheral-type benzodiazepine receptor;PKBS;Translocator protein;Putative uncharacterized protein	Bzrp;Mbr;Tspo;mCG_49242	P50637;Q541E3;Q99M32	38.5	2.24e-09	0.941886	5	1.05765	5	0.76251	3	1.0536	3	0.83517	3	1.00252	3			0.965022	0.781139	0.846522	1.03792	-0.240381	0.0536994
IPI00120322;IPI00762610;IPI00170052	eIF-3 p25;Eukaryotic translation initiation factor 3 subunit 12;Eukaryotic translation initiation factor 3 subunit K;Putative uncharacterized protein	Eif3k;Eif3s12	Q9DBZ5-1;Q9DBZ5;Q9DBZ5-2;Q3TY56	70.2	0	0.889759	34	0.892459	34	0.94737	27	1.0469	27	0.95527	35	0.899928	35			1.07359	0.418925	0.9308	0.946429	-0.103457	-0.079434
IPI00120344	Chromatin-specific transcription elongation factor 140 kDa subunit;Facilitates chromatin transcription complex subunit SPT16;FACT 140 kDa subunit;FACT complex subunit SPT16;FACTp140	Fact140;Factp140;Supt16h	Q920B9	41.5	1.3512e-186	0.953016	44	0.957488	44	1.0072	45	1.0142	45	0.93078	40	0.92584	40			0.603046	0.502773	0.963665	0.965843	-0.0533957	-0.05014
IPI00120346;IPI00808419	Ras-related protein Rab-27B;RAB27b, member RAS oncogene family;Putative uncharacterized protein;Rab27B;RAB27b, member RAS oncogene family, isoform CRA_a	Rab27b;mCG_141218;rab27b;Rab27B	Q99P58;Q4VA90;Q549X4	43.6	7.5385e-26	0.711693	7	1.02414	7	0.58224	10	0.89094	10	0.56049	11	0.926698	11	+		1.64973	0.508714	0.618141	0.947259	-0.693992	-0.0781691
IPI00120385;IPI00788375	Cell division cycle-associated protein 1;Kinetochore protein Nuf2	Cdca1;Nuf2;Nuf2r	Q99P69-1;Q99P69;Q99P69-2	5	1.7912e-06	0.913492	3	0.798021	3	1.0765	2	0.871	2	0.85129	2	0.831393	2		+	0.315273	1.73068	0.947094	0.833471	-0.0784203	-0.262795
IPI00347634;IPI00279858;IPI00120414	DnaJ homolog subfamily A member 3, mitochondrial;DnaJ protein Tid-1;Tumorous imaginal discs protein Tid56 homolog;DnaJ (Hsp40) homolog, subfamily A, member 3, isoform CRA_b;Putative uncharacterized protein	Dnaja3;Tid1;mCG_128717	Q99M87-1;Q99M87;Q99M87-2;Q3TJA9;Q99M87-3	18.3	1.0173e-28	0.945805	8	0.945716	8	0.99042	4	1.2575	4	0.9462	5	1.01476	5			0.923323	0.267046	0.960808	1.07266	-0.0576793	0.101193
IPI00120457	Cholesterol-regulated 39 kDa protein;Dimethylallyltranstransferase;Farnesyl diphosphate synthase;Farnesyl pyrophosphate synthase;Geranyltranstransferase;Putative uncharacterized protein;Fdps protein;MCG17543, isoform CRA_b;Farnesyl diphosphate synthetase	Fdps;mCG_17543	Q920E5;Q3TMB3;Q3US29;Q4FJN9;Q5M8R9	56.1	4.0918e-251	1.56335	20	1.33009	20	1.272	36	0.9956	36	1.5232	28	1.70943	28	+		1.53076	0.651041	1.45285	1.34504	0.538887	0.427649
IPI00120503	Beta-coat protein;Coatomer subunit beta;Coatomer protein complex, subunit beta 1, isoform CRA_b;Putative uncharacterized protein	Copb;Copb1;mCG_2291	Q9JIF7;Q3T9Y4;Q3TT72;Q3U8G9;Q3UE02	50.1	9.2936e-165	0.959693	49	0.984834	49	0.97424	52	0.95952	52	0.97967	36	1.02365	36	+		1.38194	0.210935	0.971201	0.989333	-0.0421582	-0.0154715
IPI00480307;IPI00120513;IPI00756831	Alien homolog;COP9 signalosome complex subunit 2;JAB1-containing signalosome subunit 2;Thyroid receptor-interacting protein 15;COP9 (Constitutive photomorphogenic) homolog, subunit 2 (Arabidopsis thaliana);Putative uncharacterized protein	Cops2;Csn2;Trip15;RP23-368I1.3-001;mCG_8430;RP23-368I1.3-002;RP23-368I1.3-003	P61202-2;P61202;Q3V3N6;P61202-1;A2AQE3;Q3UK65;A2AQE4	37.3	1.1385e-89	1.04891	25	0.909008	25	1.0087	19	1.0336	19	1.0319	17	0.951113	17			0.910467	0.372736	1.02984	0.964574	0.0424159	-0.0520366
IPI00120516;IPI00856529;IPI00124504;IPI00857938;IPI00857008;IPI00857200	Inositol polyphosphate-5-phosphatase of 145 kDa;p150Ship;Phosphatidylinositol-3,4,5-trisphosphate 5-phosphatase 1;SH2 domain-containing inositol-5'-phosphatase 1;Putative uncharacterized protein;SH2 containing inositol phosphotase;SH2-containing inositol phosphatase SHIP	7a33;Inpp5d;Ship;Ship1	Q9ES52-1;Q9ES52;Q9ES52-2;Q9ES52-3;Q3UEU0;Q9ESD5;Q9QZC9;Q9QZD0;Q9ES52-4;Q9ES52-5;Q9ES52-6	30.4	1.2432e-108	0.838434	31	0.984349	31	0.83389	27	0.9583	27	0.85401	28	1.0029	28	+		2.75531	0.528286	0.842111	0.981849	-0.247917	-0.0264268
IPI00120529;IPI00896013;IPI00378168	Putative uncharacterized protein;Rfc1 protein;Nonamer binding protein;A1-P145;Activator 1 140 kDa subunit;Activator 1 large subunit;Activator 1 subunit 1;Differentiation-specific element-binding protein;ISRE-binding protein;Replication factor C 140 kDa subunit;Replication factor C large subunit;Replication factor C subunit 1	Recc1;Rfc1;NBP;Ibf-1	Q3UJT6;Q3UPY0;Q3UVT8;Q3UYI2;Q3V247;Q5U4B1;Q61944;P35601-1;P35601;P35601-2	15.5	5.5526e-51	0.930406	11	0.941531	11	0.87195	11	0.99566	11	0.92304	5	0.907688	5	+		1.37569	0.73664	0.908465	0.948293	-0.138497	-0.0765952
IPI00120546	PRA1 family protein 2;PRA1 domain family 2	DXImx39e;Praf2;mCG_140106;RP23-109E24.4-001	Q9JIG8;A2AEV6	27	2.2233e-83	0.952109	4	1.12507	4	0.91936	4	0.96871	4	1.027	3	1.07452	3			0.408119	0.448199	0.966156	1.0561	-0.0496715	0.0787475
IPI00120572;IPI00420243	50 kDa nucleoporin;Nuclear pore complex protein Nup50;Nuclear pore-associated protein 60 kDa-like;Nucleoporin Nup50;Putative uncharacterized protein;Nucleoporin 50	Npap60;Nup50;mCG_13583	Q9JIH2;Q3TG43;Q3TN17;Q6P1F4;Q6PAL4;Q8C2Y6	35.4	1.6262e-50	0.932488	11	0.984058	11	0.98988	10	1.0649	10	1.0115	8	0.868357	8			0.350472	0.187485	0.977956	0.972438	-0.0321586	-0.0403212
IPI00120620;IPI00889984	28S ribosomal protein S11, mitochondrial;Putative uncharacterized protein;Mitochondrial ribosomal protein S11, isoform CRA_b	Mrps11;mCG_6300	Q9DCA2;Q3TLY7;Q3U8Y1	28.8	1.0066e-24	0.814399	4	0.978761	4	0.88083	2	1.0306	2	1.0377	4	0.934579	4			0.519958	0.253058	0.910976	0.981313	-0.134515	-0.0272141
IPI00120671;IPI00473150	HESB-like domain-containing protein 1;Iron-sulfur cluster assembly 2 homolog, mitochondrial	Hbld1;Isca2	Q9DCB8	71.4	7.4961e-71	1.50843	6	1.23891	6	1.3909	6	0.9271	6	1.6122	7	1.36091	7	+		1.96393	0.486257	1.50384	1.17564	0.588655	0.233449
IPI00120684	Apoptosis regulator BAX;Putative uncharacterized protein;Bcl2-associated X protein, isoform CRA_b;Bcl2-associated X protein kappa isoform;Bcl2-associated X protein;Bcl-2 associated X protein	Bax;mCG_23178;bax	Q07813;Q3TXJ7;Q544Z6;Q8K3J2;Q8VHY7;Q9R0K9	60.4	3.2021e-121	0.990982	35	0.959601	35	1.0036	27	0.98419	27	1.0369	31	0.983865	31			0.278557	1.00039	1.01049	0.975885	0.0150608	-0.0352167
IPI00120709	28S ribosomal protein S34, mitochondrial;T-complex expressed gene 2 protein	Mrps34;Tce2	Q9JIK9	61.5	1.682e-59	0.922424	14	0.962835	14	0.89477	11	1.0014	11	0.90341	10	0.988924	10	+		2.07958	0.516965	0.906868	0.984386	-0.141035	-0.0227036
IPI00120716	Guanine nucleotide-binding protein G(I)/G(S)/G(T) subunit beta-1;Transducin beta chain 1;Beta1 subnuit of GTP-binding protein;Beta1 subunit of GTP-binding protein;Guanine nucleotide binding protein, beta 1;Guanine nucleotide binding protein, beta 1, isoform CRA_b;Putative uncharacterized protein;G-protein beta subunit	Gnb1;mCG_23363;RP23-183D11.1-001	P62874;Q3TQ70;Q3U1B1;Q61621	54.1	2.5653e-110	0.946074	9	1.0645	9	0.90765	4	0.99705	4	0.92948	7	1.01392	7	+		1.60896	0.469885	0.927735	1.02516	-0.108216	0.035844
IPI00120719	Cytochrome c oxidase polypeptide Va;Cytochrome c oxidase subunit 5A, mitochondrial	Cox5a	P12787	59.6	1.7478e-92	0.964878	24	0.967867	24	1.0673	29	0.98913	29	1.0752	30	0.936768	30			0.363128	0.828337	1.03579	0.964588	0.0507354	-0.0520147
IPI00120744;IPI00969944;IPI00970014	Pre-mRNA-splicing factor SYF1;XPA-binding protein 2;Putative uncharacterized protein	Syf1;Xab2	Q9DCD2;Q3UKP5	28.3	3.2117e-65	0.944733	16	0.942863	16	0.98562	16	0.95535	16	0.98852	14	0.898311	14			0.699602	1.19603	0.972958	0.932175	-0.039551	-0.101328
IPI00120767	Polo-like kinase 1;Serine/threonine-protein kinase 13;Serine/threonine-protein kinase PLK1;MCG3061, isoform CRA_b;Putative uncharacterized protein	Plk;Plk1;mCG_3061	Q07832;Q3TPZ2;Q3UG81	19.7	1.726e-45	0.96965	9	0.827267	9	0.9906	4	1.104	4	0.93312	4	0.789328	4			0.764029	0.389805	0.964457	0.906865	-0.0522117	-0.14104
IPI00120790	p21-activated protein kinase-interacting protein 1;PAK1-interacting protein 1;Putative PAK inhibitor Skb15;Putative uncharacterized protein	Pak1ip1	Q9DCE5;Q3UX26	34.8	1.0296e-63	0.984349	10	0.924556	10	1.0109	10	1.0274	10	1.1653	9	1.02939	9			0.351061	0.0692838	1.05352	0.993782	0.0752126	-0.00899904
IPI00120826;IPI00458428	Signal sequence receptor subunit gamma;Translocon-associated protein subunit gamma;Putative uncharacterized protein;Signal sequence receptor, gamma, isoform CRA_a;Ssr3 protein	Ssr3;mCG_13448	Q9DCF9-1;Q9DCF9;Q3TS69;Q4FK79;Q9DCF9-2	22.2	2.1489e-39	0.984349	4	0.980873	4	0.96993	2	1.0231	2	0.91315	4	0.986972	4			0.733391	0.0806713	0.95581	0.996982	-0.0652048	-0.00436115
IPI00120871;IPI00474537;IPI00459145	TRM112-like protein;tRNA methyltransferase 112 homolog;Putative uncharacterized protein;MCG12532;Putative uncharacterized protein 623390;0610038D11Rik protein;MCG130245, isoform CRA_b	Trmt112;623390;mCG_12532;mCG_130245	Q9DCG9;Q5M8M3;D3Z6M0;Q8VCR4	64.8	9.8526e-68	0.917515	8	0.944644	8	0.94976	5	1.0355	5	0.94826	7	0.939761	7	+		1.52357	0.330595	0.938512	0.973302	-0.0915532	-0.039041
IPI00120886;IPI00647981	CCAAT-binding transcription factor I subunit A;DNA-binding protein B;Enhancer factor I subunit A;Nuclease-sensitive element-binding protein 1;Y-box transcription factor;Y-box-binding protein 1;Putative uncharacterized protein;Y box protein 1;MYB-1a;MYB-1b;Y box transcription factor	Msy1;Msy-1;Nsep1;Yb1;Ybx1;RP24-363D14.2-001;RP24-363D14.2-004	P62960;Q3UBT1;Q60950;Q60951;Q71V06;Q810K5;Q8BRJ5;A2BGG7	47.2	9.7991e-227	0.918358	23	0.905797	23	1.0247	22	1.046	22	1.0309	15	0.971628	15			0.0898931	0.240284	0.991319	0.974475	-0.0125782	-0.0373026
IPI00120909	Ribonuclease P protein subunit p20	Pop7;Rpp20	Q9DCH2	37.9	3.7385e-27	0.9273	3	0.939055	3	0.95816	3	0.94492	3	0.86916	5	0.923191	5		+	1.02205	1.9681	0.918207	0.935722	-0.123109	-0.0958482
IPI00120915;IPI00133735;IPI00649890;IPI00649435;IPI00882110;IPI00880583;IPI00648039;IPI00880681	UPF0587 protein C1orf123 homolog;Novel protein (0610037L13Rik);Putative uncharacterized protein	0610037L13Rik;mCG_17970;RP23-40G2.3;RP23-40G2.3-002;RP23-40G2.3-007;RP23-40G2.3-006;RP23-40G2.3-005;RP23-40G2.3-013	Q8BHG2-3;Q8BHG2;Q8BHG2-2;A2A8E1;A2A8E4;Q8BHG2-1;B7ZC71;B7ZC72;A2A8E2;D6REH4	12.8	2.4042e-05	0.777001	3	1.02428	3	0.94004	2	1.0551	2	0.86215	2	0.88574	2			0.968917	0.0900183	0.85973	0.988372	-0.218044	-0.0168745
IPI00120919;IPI00461860;IPI00742373	RNA polymerase-associated protein CTR9 homolog;SH2 domain-binding protein 1;Tetratricopeptide repeat-containing, SH2-binding phosphoprotein of 150 kDa;Ctr9 protein	Ctr9;Kiaa0155;Sh2bp1	Q62018-1;Q62018;Q05CJ7;Q05DK2;Q62018-3;Q62018-2	15.1	9.4432e-26	1.04582	16	1.03524	16	1.0781	11	1.0063	11	1.0638	9	0.96302	9	+		1.68989	0.0160081	1.06257	1.00152	0.0875612	0.00219103
IPI00556838;IPI00120930	Ca(2+)-dependent phospholipid scramblase 1;Phospholipid scramblase 1;Transplantability-associated protein 1;Putative uncharacterized protein Plscr1;Putative uncharacterized protein;Plscr1 protein	Plscr1;Tra1b;Tras1	Q9JJ00;D3YVE5;Q3UDV5;Q4FK16;Q99M50	20.2	1.3009e-58	0.743937	14	1.0008	14	0.60596	12	0.92864	12	0.67565	14	0.911577	14	+		1.66479	0.715725	0.675182	0.947006	-0.566651	-0.0785547
IPI00120937;IPI00605842;IPI00857447;IPI00856837;IPI00153355	Diablo homolog, mitochondrial;Direct IAP-binding protein with low pI;Second mitochondria-derived activator of caspase;Putative uncharacterized protein;Diablo homolog (Drosophila);Putative uncharacterized protein Diablo;Diablo protein	Diablo;Smac	Q9JIQ3;Q542V8;Q7TPS3;D3Z3K5;D3Z2Q3;Q3TEL3;Q8R1D8	31.6	7.5567e-42	0.887863	9	0.94402	9	0.94071	5	0.95422	5	0.9361	8	1.00105	8	+		1.32493	0.70766	0.921558	0.96643	-0.117854	-0.0492625
IPI00757998;IPI00120968;IPI00858202;IPI00227909;IPI00473397;IPI00856901	Tacc3 protein;ARNT-interacting protein;Transforming acidic coiled-coil-containing protein 3;ERIC1;Putative uncharacterized protein;Transforming, acidic coiled-coil containing protein 3;Transforming acidic coiled-coil containing protein 3a;Transforming acidic coiled-coil containing protein 3b	Tacc3;Aint;Eric1;Tacc3a;Tacc3b	Q99LH8;Q9JJ11-1;Q9JJ11;Q9ET42;Q9JJ11-2;Q6NV52;Q9JIQ5;Q9JIQ4	5.3	2.2124e-07	0.914328	3	0.742666	3	0.80833	2	1.0877	2	1.1056	3	1.15567	3			0.270167	0.0537004	0.942753	0.995345	-0.085049	-0.00673156
IPI00321912;IPI00120981;IPI00556836;IPI00880210	DNA-directed RNA polymerase I subunit E;DNA-directed RNA polymerase I subunit RPA49;RNA polymerase I-associated factor 1;RNA polymerase I-associated factor 53;Polymerase (RNA) I polypeptide E;Polymerase (RNA) I polypeptide E, isoform CRA_b;Putative uncharacterized protein	Paf53;Polr1e;Praf1;mCG_2334;RP23-218A4.4-001;RP23-218A4.4-005	Q8K202-1;Q8K202;Q8K202-2;Q3V1B9;Q8K202-3;B1AXQ8	13.9	5.1391e-19	0.969556	5	0.943841	5	1.0193	6	1.11	6	0.95486	5	0.910415	5			0.366153	0.086122	0.981239	0.988086	-0.027324	-0.0172922
IPI00120982;IPI00653660;IPI00918112;IPI00918028	F-box only protein 22;F-box only protein 22, isoform CRA_a;Putative uncharacterized protein	Fbx22;Fbxo22;mCG_9673	Q78JE5;Q3V492	12.4	3.2608e-11	0.845809	4	1.04691	4	0.82796	5	0.94287	5	0.78758	5	0.903342	5	+		1.95205	0.32326	0.82045	0.964375	-0.285513	-0.0523341
IPI00120984	Complex I-19kD;Complex I-PGIV;NADH dehydrogenase [ubiquinone] 1 alpha subcomplex subunit 8;NADH-ubiquinone oxidoreductase 19 kDa subunit	Ndufa8	Q9DCJ5	61	8.3906e-53	1.17637	9	0.916086	9	1.1303	11	0.87109	11	1.0879	13	0.927816	13	+	+	1.49432	1.45555	1.13152	0.904997	0.178268	-0.144014
IPI00120989	N-acetylneuraminate lyase;N-acetylneuraminate pyruvate-lyase;N-acetylneuraminic acid aldolase;Sialate lyase;Sialate-pyruvate lyase;Sialic acid aldolase;Sialic acid lyase	Npl	Q9DCJ9	47.2	1.6598e-46	1.29821	10	1.27058	10	1.3564	5	0.82148	5	1.1458	3	1.013	3	+		1.36013	0.0475795	1.2668	1.03502	0.341193	0.0496587
IPI00121018;IPI00230639;IPI00407389;IPI00653959	Opioid growth factor receptor;Zeta-type opioid receptor;Putative uncharacterized protein	Ogfr	Q99PG2-1;Q99PG2;Q80UU6;Q99PG2-2;Q8CF06;Q3UF10	4.3	1.5541e-07	1.25649	2	3.77031	2	1.0014	2	1.0369	2	1.0753	2	0.966277	2			0.566254	0.374463	1.11106	1.9245	0.15194	0.944481
IPI00121020	Regulator of G-protein signaling 18;Putative uncharacterized protein	Rgs18;mCG_18469	Q99PG4;Q544K2	31.5	1.6687e-19	0.674992	4	0.953471	4	0.70952	7	1.0662	7	0.75293	7	0.861846	7	+		2.06961	0.261474	0.712481	0.960506	-0.489078	-0.0581341
IPI00121029	Protein FAM96A	Fam96a	Q9DCL2	53.1	1.2699e-21	1.05406	8	0.908348	8	1.1127	8	0.98735	8	1.0489	8	1.00985	8			1.17056	0.383869	1.07189	0.968515	0.100154	-0.0461543
IPI00121079;IPI00759904;IPI00110885	Diaphorase-1;NADH-cytochrome b5 reductase 3;NADH-cytochrome b5 reductase 3 membrane-bound form;NADH-cytochrome b5 reductase 3 soluble form;Putative uncharacterized protein	Cyb5r3;Dia1	Q9DCN2-1;Q9DCN2;Q9DCN2-2;Q9CY59	69.8	1.3495e-89	1.44275	26	1.10668	26	1.267	13	0.92355	13	1.3882	20	1.1974	20	+		1.82242	0.324713	1.36598	1.07588	0.44994	0.105516
IPI00121110;IPI00885658	Ras-related protein Ral-B;Putative uncharacterized protein	Ralb	Q9JIW9;Q8CCG5	56.8	1.4998e-68	1.01959	11	1.07419	11	1.0733	10	1.0113	10	1.0941	16	1.04886	16			0.982241	0.881615	1.06233	1.04478	0.0872303	0.0632039
IPI00121114	Serum paraoxonase/lactonase 3;Pon3 protein	Pon3	Q62087;Q99JS7	14.7	1.4079e-12	0.879198	4	0.823316	4	0.91542	4	0.94056	4	0.88562	4	0.93633	4	+		1.92441	0.874613	0.893413	0.900069	-0.162601	-0.151893
IPI00474430;IPI00121135;IPI00474980	Putative uncharacterized protein;Protein PR264;Putative myelin regulatory factor 1;Splicing component, 35 kDa;Splicing factor SC35;Splicing factor, arginine/serine-rich 2;Splicing factor, arginine/serine-rich 2 (SC-35);Splicing factor, arginine/serine-rich 2 (SC-35), isoform CRA_b;Splicing factor Sc35;IFN-response element binding factor 2	Sfrs2;Pr264;Sfrs10;mCG_6836;RP23-468A19.7-001;IREBF2	Q8C671;Q62093;A2AA29;Q99MY4;Q99MY5;Q06477	26.4	2.5753e-123	0.993641	45	0.971157	45	0.99518	36	1.0269	36	0.99672	32	0.97561	32	+		1.48796	0.180267	0.99518	0.991222	-0.00697026	-0.0127197
IPI00922962;IPI00121136;IPI00911143;IPI00230677;IPI00919239;IPI00230675;IPI00845669;IPI00808206;IPI00919149;IPI00918437;IPI00918219	Apoptotic chromatin condensation inducer 1;Apoptotic chromatin condensation inducer in the nucleus;MKIAA0670 protein;Acin1 protein	Acin1;RP23-94B13.1-001;Acinus;RP23-94B13.1-002;mKIAA0670;RP23-94B13.1-003;RP23-94B13.1-006;RP23-94B13.1-009;RP23-94B13.1-010	B8JJ87;Q9JIX8-1;Q9JIX8;B8JJ88;Q80TU6;Q9JIX8-4;B8JJ86;Q9JIX8-2;B8JJ91;Q7TSL7;Q9JIX8-3;B8JJ93;B8JJ95;Q05D19	12.5	1.8692e-38	0.985513	17	1.03365	17	1.1099	20	1.0871	20	0.97925	19	0.973425	19			0.200326	0.348765	1.02489	1.03139	0.0354658	0.0445903
IPI00121149;IPI00755120;IPI00230457;IPI00230458;IPI00230459;IPI00230461;IPI00230462;IPI00230463;IPI00230464;IPI00230465;IPI00226199;IPI00226200;IPI00226201	Ribosome receptor protein;Ribosome-binding protein 1;Ribosome binding protein 1;MKIAA1398 protein;Putative uncharacterized protein	Rrbp1;RP23-77A2.2-002;mKIAA1398	Q99PL5-1;Q99PL5;A2AVJ7;Q6ZPS0;Q8C7E8	21.1	2.486e-182	1.26245	28	1.04117	28	1.3867	23	1.0829	23	1.3176	20	1.10887	20	+		2.02905	1.253	1.32225	1.07765	0.402995	0.107883
IPI00121159;IPI00776077	Brix domain-containing protein 1;Ribosome biogenesis protein RPF2 homolog;Ribosome production factor 2 homolog	Bxdc1;MNCb-4285;Rpf2	Q9JJ80	54.6	5.1909e-117	0.938527	24	0.945626	24	1.1058	18	1.1376	18	0.90394	22	0.94697	22			0.11711	0.0319674	0.982756	1.01007	-0.0250956	0.0144487
IPI00121203	Cytidine monophosphokinase 2;Uridine monophosphokinase 2;Uridine-cytidine kinase 2;Uridine kinase	Uck2;Umpk;mCG_123583	Q99PM9;Q543C2;Q8C476	43.7	6.8035e-75	0.786844	9	0.800641	9	0.90327	7	1.1536	7	0.75582	6	0.813736	6			1.20996	0.294069	0.815311	0.922659	-0.294577	-0.116131
IPI00121224	GABA(A) receptor-associated protein-like 1;Gamma-aminobutyric acid receptor-associated protein-like 1;Glandular epithelial cell protein 1	Gabarapl1;Gec1;MNCb-0091	Q8R3R8	35	3.409e-27	1.00709	10	0.973805	10	0.98694	7	1.0042	7	0.90613	8	1.06246	8			0.404571	0.17591	0.96672	1.01349	-0.04883	0.0193303
IPI00121251;IPI00884552;IPI00874615;IPI00330486;IPI00755976;IPI00471452;IPI00110246	Epidermal Langerhans cell protein LCP1;TOX high mobility group box family member 4;Putative uncharacterized protein;MKIAA0737 protein;TOX high mobility group box family member 3;Trinucleotide repeat-containing gene 9 protein	Tox4;mKIAA0737;Tnrc9;Tox3	Q8BU11;Q3U661;Q3UGN7;Q3UVQ1;Q6A006;Q80W03	9.7	9.4731e-18	1.22748	4	1.08949	4	1.01	3	0.92229	3	1.16	2	1.07013	2			0.76524	0.16006	1.13249	1.0273	0.179501	0.0388604
IPI00121265;IPI00858010	CCR4-associated factor 1;CCR4-NOT transcription complex subunit 7;Putative uncharacterized protein;CCR4-NOT transcription complex, subunit 7, isoform CRA_b	Caf1;Cnot7;mCG_4614	Q60809;Q3V231;Q543X5;Q3TLK9;Q3V476	21.4	9.8128e-70	0.848176	5	0.874814	5	0.75665	7	0.95456	7	0.76736	3	0.911328	3	+		1.64962	1.16232	0.790729	0.913567	-0.338745	-0.130417
IPI00121270;IPI00223126	60 kDa BRG-1/Brm-associated factor subunit A;BRG1-associated factor 60A;Protein D15KZ1;SWI/SNF complex 60 kDa subunit;SWI/SNF-related matrix-associated actin-dependent regulator of chromatin subfamily D member 1;Smarcd1 protein	Baf60a;D15Kz1;Smarcd1	Q61466-1;Q61466;Q68FH8;Q61466-2	12.4	4.2881e-16	1.30173	5	0.932401	5	1.3445	3	0.91651	3	1.6836	5	0.977231	5	+		1.32867	1.05285	1.44328	0.942047	0.529347	-0.0861288
IPI00121271	UPF0585 protein C16orf13 homolog		Q9DCS2	41.2	3.4165e-70	0.891027	6	1.02555	6	0.7339	6	0.95311	6	0.89346	5	1.12241	5			0.956007	0.236117	0.839462	1.03369	-0.252462	0.0478019
IPI00121276;IPI00648884	Trans-2-enoyl-CoA reductase, mitochondrial;Mitochondrial trans-2-enoyl-CoA reductase	Mecr;Nrbf1;mCG_18181;RP23-13A13.1-001	Q9DCS3;A2A846	42.4	2.5948e-109	1.00858	14	0.940468	14	1.235	11	1.1165	11	1.0939	9	0.948137	9			0.65405	0.00819828	1.11249	1.0017	0.153798	0.00245303
IPI00121288;IPI00880613	Complex I-PDSW;NADH dehydrogenase [ubiquinone] 1 beta subcomplex subunit 10;NADH-ubiquinone oxidoreductase PDSW subunit;Putative uncharacterized protein Ndufb10	Ndufb10	Q9DCS9;D3YUK4	51.7	5.6915e-74	0.811886	14	0.8726	14	0.79324	13	1.0181	13	0.86975	18	0.889442	18	+		1.70178	0.606979	0.824959	0.926714	-0.277606	-0.109804
IPI00121309	Complex I-30kD;NADH dehydrogenase [ubiquinone] iron-sulfur protein 3, mitochondrial;NADH-ubiquinone oxidoreductase 30 kDa subunit	Ndufs3	Q9DCT2	45.2	1.048e-88	1.01087	15	1.01195	15	0.88493	14	0.91891	14	1.0383	21	0.998303	21			0.175362	0.30347	0.978032	0.976388	-0.032046	-0.0344735
IPI00121322;IPI00882287	Electron transfer flavoprotein-ubiquinone oxidoreductase, mitochondrial;Electron-transferring-flavoprotein dehydrogenase;Etfdh protein	Etfdh	Q921G7;Q6PF96	12.5	2.0891e-30	1.16671	6	1.11981	6	0.95088	4	0.88915	4	1.3118	2	1.11826	2			0.501915	0.163481	1.14313	1.0424	0.19299	0.0599154
IPI00121341;IPI00970504	Thioredoxin domain-containing protein 1;Thioredoxin-related transmembrane protein 1	Tmx1;Txndc;Txndc1	Q8VBT0	26.3	6.223e-33	1.03732	11	0.902283	11	0.99822	7	0.97871	7	1.0771	6	0.963113	6			0.620904	0.790266	1.03755	0.948035	0.0531776	-0.0769875
IPI00121359;IPI00284002	39S ribosomal protein L4, mitochondrial;Putative uncharacterized protein Mrpl4	MNCb-3848;Mrpl4	Q9DCU6;D3YZ42	45.9	1.5441e-57	0.887942	14	0.969086	14	0.86646	11	1.0235	11	0.8571	11	0.968617	11	+		2.2498	0.266564	0.870501	0.987068	-0.200083	-0.0187791
IPI00121431;IPI00808497;IPI00830895	Lymphocyte-specific helicase;Proliferation-associated SNF2-like protein	Hells;Lsh;Pasg	Q60848-1;Q60848;Q60848-2	30.3	2.8782e-48	0.740412	15	0.76746	15	0.83671	21	1.0999	21	0.73225	15	0.839419	15	+		1.59689	0.398322	0.769791	0.90226	-0.377462	-0.148385
IPI00121437;IPI00751004	Exosome complex exonuclease RRP4;Exosome component 2;Ribosomal RNA-processing protein 4;Putative uncharacterized protein	Exosc2;Rrp4;mCG_130468;RP23-65P13.1-001;RP23-65P13.1-005	Q8VBV3;Q3TKQ3;A2AV19	36.2	2.7521e-29	0.786968	9	0.911411	9	0.89366	6	1.0511	6	0.73216	9	0.881368	9			1.20149	0.391621	0.804263	0.94796	-0.314261	-0.0771025
IPI00121440	Electron transfer flavoprotein subunit beta	Etfb	Q9DCW4	62.7	1.863e-184	1.11242	24	1.05289	24	1.0754	24	0.94832	24	1.1118	49	1.02268	49	+		1.86733	0.0737205	1.09987	1.00796	0.137338	0.011443
IPI00121481	MAD2L1-binding protein;Putative uncharacterized protein;MKIAA0110 protein	Mad2l1bp;Mad2lbp;mKIAA0110	Q9DCX1;Q3U0U3;Q5DU48	31.5	3.4793e-29	0.845523	6	0.862515	6	0.76201	5	0.99867	5	0.83896	4	0.945448	4	+		1.5921	0.601025	0.815498	0.935544	-0.294247	-0.0961222
IPI00121487	Nuclear envelope membrane protein;Nuclear rim protein;Nurim	Nrm	Q8VC65	31.3	1.124e-14	0.949848	7	1.07456	7	0.98378	3	0.97498	3	0.93319	5	1.04584	5			1.00573	0.394277	0.955606	1.03179	-0.0655122	0.0451555
IPI00121514	Hsc70/Hsp90-organizing protein;Stress-induced-phosphoprotein 1;Putative uncharacterized protein	Stip1	Q60864;Q3THQ5	57.3	0	0.936593	73	0.95429	73	0.93879	68	0.98185	68	0.98472	70	0.977804	70			1.00544	1.08896	0.953368	0.971314	-0.0688956	-0.0419897
IPI00121552;IPI00880704	OMPdecase;Orotate phosphoribosyltransferase;Orotidine 5'-phosphate decarboxylase;Uridine 5'-monophosphate synthase;Putative uncharacterized protein;Uridine monophosphate synthetase;Uridine monophosphate synthetase, isoform CRA_a	Umps;mCG_127134	P13439;Q3TVV7;Q544K9	68.2	8.7772e-247	0.971251	51	0.932836	51	1.0973	53	1.0578	53	1.0206	44	0.926441	44			0.290839	0.252265	1.02972	0.972359	0.0422479	-0.0404393
IPI00121562;IPI00830689	Ribosome biogenesis protein WDR12;WD repeat-containing protein 12;Putative uncharacterized protein;WD repeat domain 12;WD repeat domain 12, isoform CRA_a	MNCb-5414;Wdr12;mCG_116539	Q9JJA4;Q4V9X1	40.2	9.9842e-53	1.02111	16	0.980584	16	1.1118	12	1.0077	12	1.1445	15	0.978857	15			0.901249	0.444906	1.09247	0.989047	0.127592	-0.015889
IPI00121566;IPI00856958	GMP reductase 1;Guanosine 5'-monophosphate oxidoreductase 1	Gmpr;Gmpr1	Q9DCZ1	26.4	6.9232e-94	1.31093	10	1.23664	10	1.0077	6	0.97125	6	1.3456	9	1.15294	9			0.760717	0.569274	1.22141	1.12028	0.288546	0.163856
IPI00121575;IPI00650049	Alpha-1,3-mannosyltransferase ALG2;Asparagine-linked glycosylation protein 2 homolog;GDP-Man:Man(1)GlcNAc(2)-PP-dolichol mannosyltransferase	Alg2;MNCb-5081	Q9DBE8	21	1.1114e-22	1.31382	6	1.10373	6	1.4182	2	0.99087	2	1.2875	9	1.13357	9	+		1.99846	0.650335	1.33984	1.07606	0.42206	0.105753
IPI00121576;IPI00658743;IPI00670400	Apolipoprotein O;Protein FAM121B;Apoo protein;MCG51135, isoform CRA_c;Putative uncharacterized protein	Apoo;Fam121b;RP23-272D10.2-004;mCG_51135;RP23-272D10.2-001	Q9DCZ4;B1ASQ2;Q3KNM9;Q9D186	39.6	1.0514e-63	1.34573	9	1.09973	9	1.3054	5	0.95665	5	1.2345	10	0.963577	10	+		2.02461	0.0319023	1.29521	1.00665	0.373187	0.00956778
IPI00121579	U6 snRNA-associated Sm-like protein LSm1;MCG14522;Putative uncharacterized protein	Lsm1;mCG_14522	Q8VC85;Q544C9;Q9CR79;Q9CRP6	54.9	6.0165e-57	1.04081	5	1.07805	5	1.1618	6	0.96992	6	1.107	7	0.954016	7			1.03367	0.0066308	1.1032	1.00066	0.141699	0.00095537
IPI00121596;IPI00654361	Pre-mRNA-processing-splicing factor 8;Splicing factor Prp8;Putative uncharacterized protein	Prp8;Prpf8	Q99PV0;Q3TI71	47.4	0	0.99108	103	0.993345	103	1.0082	104	1.0021	104	0.98951	96	0.997805	96			0.22725	0.331028	0.996263	0.99775	-0.00540083	-0.00325
IPI00121623;IPI00381660;IPI00605376	8 kDa dynein light chain;Dynein light chain 1, cytoplasmic;Dynein light chain LC8-type 1;Protein inhibitor of neuronal nitric oxide synthase;Putative uncharacterized protein	Dlc1;Dncl1;Dnclc1;Dynll1	P63168;Q9D6F6	65.2	4.6059e-139	0.99453	16	1.02144	16	1.1569	15	0.99806	15	1.0805	24	0.980488	24			0.621824	0.00375801	1.07731	0.999996	0.107433	-5.62204e-06
IPI00121627	Cleft lip and palate transmembrane protein 1 homolog;Thymic epithelial cell surface antigen	Clptm1;N14	Q8VBZ3	11.6	6.3065e-122	1.0866	11	0.870322	11	1.1069	10	1.0133	10	1.1959	9	0.944555	9			1.2678	0.522723	1.1298	0.942726	0.176068	-0.0850903
IPI00121634;IPI00857063;IPI00227855;IPI00856802	Ecotropic retroviral leukemia receptor;Ecotropic retrovirus receptor;High affinity cationic amino acid transporter 1;Solute carrier family 7 member 1;System Y+ basic amino acid transporter;Putative uncharacterized protein;Solute carrier family 7 (Cationic amino acid transporter, y+ system), member 1	Atrc1;Rec-1;Slc7a1	Q09143;Q3UGD6;Q3UTL4;Q3TQZ8	11.6	8.6073e-26	1.67968	6	1.24831	6	1.8171	7	1.1353	7	1.7621	7	1.29912	7	+	+	2.77977	1.43765	1.75296	1.22758	0.809794	0.295816
IPI00121705	Ronin;THAP domain-containing protein 11	MNCb-2032;Thap11	Q9JJD0	14.1	1.7521e-07	0.92285	5	0.918274	5	0.93392	3	0.96483	3	0.89144	3	0.937647	3	+	+	1.61379	1.30284	0.91607	0.94025	-0.12647	-0.0888836
IPI00121736	ALG-257;PMP41;Probable calcium-binding protein ALG-2;Programmed cell death protein 6;Programmed cell death 6, isoform CRA_a;Putative uncharacterized protein	Alg2;Pdcd6;mCG_20964	P12815;Q3UGE5;Q8C5M4	37.7	4.7827e-42	0.821018	12	0.968335	12	0.7165	10	0.96353	10	0.79644	16	0.90876	16	+		1.59107	0.941902	0.777986	0.946875	-0.362184	-0.0787537
IPI00121758;IPI00515147;IPI00459625;IPI00807899	TAR DNA-binding protein 43;MCG16669, isoform CRA_b;Putative uncharacterized protein;TAR DNA binding protein;TDP-43 variant 1;TDP-43 variant 2;TARDBP S9;TARDBP S8;Tardbp protein	Tardbp;Tdp43;mCG_16669;RP23-331P21.5-001;RP23-331P21.5-007;TARDBP;RP23-331P21.5-003	Q921F2;Q544R5;Q8BUM1;D2KPZ5;Q6VYI4;Q6VYI5;Q05C33	56.3	5.237e-234	1.05827	40	0.998801	40	1.1541	32	1.0082	32	1.1022	36	0.977422	36			1.23411	0.205735	1.10486	0.994808	0.143858	-0.00751047
IPI00121760;IPI00555009;IPI00654263;IPI00849712	Heterogeneous nuclear ribonucleoprotein L-like	Hnrpll	Q921F4-1;Q921F4	29.4	2.1912e-58	1.04221	10	0.997208	10	1.027	14	1.0392	14	0.97213	12	0.982898	12			0.224934	0.125858	1.01378	1.00644	0.0197444	0.00925419
IPI00121767	Lysine-specific demethylase NO66;Nucleolar protein 66	MNCb-7109;No66	Q9JJF3	8.3	2.1896e-07	1.04692	4	1.20231	4	1.2913	4	0.90124	4	0.99205	3	1.00092	3			0.458623	0.108767	1.11009	1.03482	0.150678	0.0493864
IPI00121787	Gamma-tubulin complex component 2;Putative uncharacterized protein	Gcp2;Tubgcp2	Q921G8;Q3TIB7;Q3UIT6;Q8BZZ0	14.7	3.9992e-31	0.967305	8	0.952835	8	0.92198	8	0.94519	8	0.83384	6	1.05222	6			0.816414	0.183713	0.907708	0.983415	-0.139699	-0.024127
IPI00121788;IPI00648615;IPI00648105;IPI00649645	Macrophage 23 kDa stress protein;Osteoblast-specific factor 3;Peroxiredoxin-1;Thioredoxin peroxidase 2;Thioredoxin-dependent peroxide reductase 2;MCG19655;Peroxiredoxin 1;Putative uncharacterized protein	Msp23;Paga;Prdx1;Tdpx2;mCG_19655;RP23-177C18.2-001;RP23-177C18.2-006;RP23-177C18.2-004;RP23-177C18.2-002	P35700;B1AXW7;Q3U9J9;B1AXW6;B1AXW5;B1AXW4	77.9	2.5913e-108	0.99108	73	0.969086	73	0.94995	66	0.98082	66	0.99431	84	0.981836	84		+	0.563626	1.50021	0.978447	0.977247	-0.0314347	-0.0332043
IPI00121833;IPI00222793	3-ketoacyl-CoA thiolase A, peroxisomal;Acetyl-CoA acyltransferase A;Beta-ketothiolase A;Peroxisomal 3-oxoacyl-CoA thiolase A;Putative uncharacterized protein;Acaa1a protein;MCG21883, isoform CRA_b	Acaa1;Acaa1a;D9Ertd25e;mCG_21883	Q921H8;Q8BLD7;Q8R343	35.1	2.527e-75	0.699741	7	0.889917	7	0.62634	8	0.85423	8	0.64233	9	0.993937	9	+		2.20474	0.757121	0.656137	0.912695	-0.607931	-0.131796
IPI00121834	Hcp beta-lactamase-like protein C1orf163 homolog		Q921H9	17.3	6.53e-09	0.832362	2	0.869565	2	0.92251	2	1.167	2	0.92205	4	0.909422	4			1.10756	0.0982484	0.892307	0.981996	-0.164387	-0.0262115
IPI00121842;IPI00881824	Antigen peptide transporter 2;ATP-binding cassette sub-family B member 3;Histocompatibility antigen modifier 2;Putative uncharacterized protein;TAP2;Antigen processing transporter TAP2;Transporter 2, ATP-binding cassette, sub-family B (MDR/TAP);Tap2 protein	Abcb3;Ham2;Ham-2;Tap2;TAP2-d;TAP2-g7;TAP2-f;TAP2-k;H2 TAP2;RP23-123G8.1-001	P36371;Q3TXM1;Q3UA79;Q61227;Q61228;Q61229;Q61230;Q792S7;Q80WF7	23.3	7.3209e-86	0.833472	14	1.05434	14	0.8928	11	0.94202	11	0.90476	14	1.01067	14	+		1.45307	0.0120101	0.877011	1.00234	-0.189334	0.0033784
IPI00121851;IPI00830479	Prefoldin subunit 3;Von Hippel-Lindau-binding protein 1;von Hippel-Lindau binding protein 1;Vbp1 protein;Putative uncharacterized protein	Pfdn3;Vbp1;mCG_17124;RP23-252K7.8-001;RP23-252K7.8-002	P61759;A3KGB1;A3KMJ8;Q3TIR6	52	1.2134e-69	1.00433	12	0.931532	12	1.0594	10	0.98538	10	1.048	13	0.997009	13			0.807656	0.531578	1.03724	0.971307	0.0527538	-0.0420006
IPI00121859;IPI00461624	Kelch domain-containing protein 4;Klhdc4 protein	Klhdc4	Q921I2;Q6PE06	26.7	9.5327e-44	1.10153	12	1.09609	12	1.2211	8	1.0591	8	1.1879	10	1.08223	10	+	+	1.43472	1.77168	1.17018	1.07914	0.226725	0.109883
IPI00121887;IPI00930846;IPI00930819;IPI00224168;IPI00284630;IPI00886311;IPI00753843	Transcription elongation factor A protein 1;Transcription elongation factor S-II protein 1;Transcription elongation factor TFIIS.o;Putative uncharacterized protein;Transcription elongation factor S-II	Tcea1;Tceat	P10711-1;P10711;Q3UPE0;Q3UWX7;Q9JMB4;P10711-2	55.5	2.6588e-104	1.00076	19	1.00142	19	1.0458	20	1.0235	20	0.99838	18	0.921999	18			0.362307	0.212225	1.01498	0.982307	0.0214516	-0.0257542
IPI00121891	Ubiquitin carrier protein S;Ubiquitin-conjugating enzyme E2 S;Ubiquitin-conjugating enzyme E2-24 kDa;Ubiquitin-conjugating enzyme E2-EPF5;Ubiquitin-protein ligase S	E2epf;Ube2s	Q921J4	48.9	1.9922e-55	0.903424	13	0.73373	13	1.0804	9	1.2206	9	1.1718	9	0.85918	9			0.208284	0.207509	1.05187	0.937837	0.0729628	-0.0925915
IPI00121931;IPI00648832	Secernin-2;Secernin 2;Secernin 2, isoform CRA_b;Scrn2 protein	Scrn2;mCG_13220;RP23-428N4.3-001;RP23-428N4.3-003	Q8VCA8;A2A712;A2A709;Q91XF1	27.3	1.0316e-29	0.884486	5	0.942418	5	0.97538	4	1.0953	4	1.0738	6	1.02415	6			0.158917	0.147831	0.977889	1.02062	-0.0322578	0.0294494
IPI00121949;IPI00858209	LanC-like protein 2;Testis-specific adriamycin sensitivity protein	Lancl2;Tasp	Q9JJK2	19.6	4.4198e-22	1.14299	7	1.15701	7	1.2666	4	0.90694	4	1.0935	2	0.822166	2			1.14169	0.170171	1.1677	0.962037	0.223665	-0.0558356
IPI00653745;IPI00121974	Putative uncharacterized protein;Transmembrane and coiled-coil domain-containing protein 1	Tmco1	Q3V4A0;Q921L3	23	1.8669e-27	1.1687	12	1.10569	12	1.2112	9	1.0099	9	1.1113	6	1.0518	6	+		1.5806	0.750981	1.16373	1.0558	0.218761	0.078334
IPI00122011;IPI00625759	Pre-mRNA-splicing factor SF3b 130 kDa subunit;Spliceosome-associated protein 130;Splicing factor 3B subunit 3;Splicing factor 3b, subunit 3	Kiaa0017;Sf3b3;mCG_3763	Q921M3-1;Q921M3;B2RSV4;Q921M3-2	44.9	0	0.994233	62	0.997805	62	1.0402	62	1.021	62	1.004	57	0.977135	57			0.33966	0.0381922	1.01281	0.998647	0.0183652	-0.00195383
IPI00122015;IPI00222044;IPI00461250	Protein FAM49B	Fam49b	Q921M7	59	1.5281e-162	0.825491	22	0.996314	22	0.80165	21	1.0247	21	0.78505	22	0.979432	22	+		2.35418	0.000589416	0.804064	1.00015	-0.314618	0.000214257
IPI00122038;IPI00230236	DEAD box protein 27;Probable ATP-dependent RNA helicase DDX27;DEAD (Asp-Glu-Ala-Asp) box polypeptide 27;MCG14602, isoform CRA_c;Putative uncharacterized protein	Ddx27;mCG_14602;RP23-19L12.8-001	Q921N6-1;Q921N6;Q921N6-2;Q3UUG2	33.3	1.935e-84	1.00589	24	0.933097	24	1.1333	21	1.0516	21	1.0424	23	0.923446	23			0.610472	0.2897	1.06053	0.969381	0.0847875	-0.0448642
IPI00122120;IPI00653944	WD repeat-containing protein 74;Wdr74 protein;Putative uncharacterized protein	Wdr74	Q8VCG3;Q8R3V4;Q3UL50	46.9	2.503e-99	0.930579	14	0.89222	14	1.0558	9	1.1195	9	0.97689	6	1.02074	6			0.127489	0.0311092	0.987756	1.01082	-0.017773	0.0155267
IPI00132006;IPI00122127;IPI00403564;IPI00125806	Putative uncharacterized protein;RNA binding protein gene with multiple splicing;Heart and RRM expressed sequence;RNA-binding protein with multiple splicing	Rbpms;Hermes	Q9CPU5;Q78HG1;Q8C586;Q9WVB0	40.5	6.0872e-40	0.720565	9	0.912909	9	0.5676	8	0.89065	8	0.71748	11	1.08086	11	+		1.45281	0.257744	0.668548	0.961473	-0.580896	-0.0566825
IPI00122139	3-ketoacyl-CoA thiolase B, peroxisomal;Acetyl-CoA acyltransferase B;Beta-ketothiolase B;Peroxisomal 3-oxoacyl-CoA thiolase B;Putative uncharacterized protein;MCG21883, isoform CRA_e	Acaa1;Acaa1b;Acaa1a;mCG_21883	Q8VCH0;Q3TUU3;Q3UKM0;Q3UPU8	25.5	6.0377e-20	1.0045	3	1.00082	3	1.0953	3	1.0138	3	1.0237	2	0.951837	2			0.568252	0.216487	1.04117	0.988819	0.0582011	-0.0162213
IPI00122202	Ncapg protein;Putative uncharacterized protein	Ncapg	B2RQA7;Q9JK28	29.9	1.8485e-163	0.940468	29	0.995025	29	0.91841	33	0.98035	33	0.89364	22	0.944644	22	+		1.55275	0.658116	0.917506	0.97334	-0.12421	-0.0389849
IPI00122220	RNA 3'-terminal phosphate cyclase-like protein;Putative uncharacterized protein	Rcl1;Rnac	Q9JJT0;Q3THS8	47.2	3.9153e-186	1.04202	14	1.03041	14	1.0612	15	1.0202	15	1.005	11	1.00287	11			0.799259	0.806864	1.03607	1.01783	0.0511284	0.0254898
IPI00122223	DNA topoisomerase 2-alpha;DNA topoisomerase II, alpha isozyme;Putative uncharacterized protein;Top2a protein;DNA topoisomerase 2	Top2;Top-2;Top2a	Q01320;Q3TTG4;Q3UUS6;Q52KI5;Q6PET9;Q8CCE5	49.9	0	1.14399	107	0.804376	107	1.1595	111	0.99607	111	1.1605	102	0.895817	102	+		2.98348	0.667401	1.15466	0.898754	0.207474	-0.154002
IPI00122234	Glucosamine 6-phosphate N-acetyltransferase;Phosphoglucosamine acetylase;Phosphoglucosamine transacetylase;Protein EMeg32;Putative uncharacterized protein	Gna1;Gnpnat1	Q9JK38;Q3THZ8	38	8.0808e-52	0.874738	12	1.0491	12	1.0045	6	0.96848	6	0.88493	10	0.933881	10			0.701398	0.179702	0.921389	0.98382	-0.118117	-0.0235342
IPI00122249;IPI00658407	DNA replication complex GINS protein PSF1;GINS complex subunit 1;GINS complex subunit 1 (Psf1 homolog);MCG16318, isoform CRA_b;MKIAA0186 protein;MCG16318, isoform CRA_c	Gins1;Psf1;mCG_16318;RP23-193L22.1-001;Gins4;mKIAA0186	Q9CZ15;A2ANB5;Q6ZQH1;Q8K1A2	41.8	1.6575e-59	1.12285	6	0.9993	6	1.1575	5	0.95536	5	1.0961	8	0.887548	8	+		1.75936	0.599901	1.12548	0.947403	0.170545	-0.0779503
IPI00122265	SH3 domain-binding glutamic acid-rich-like protein;Putative uncharacterized protein	Sh3bgrl	Q9JJU8;Q3U9A8	85.1	1.2594e-92	0.869338	17	0.93791	17	0.92871	15	0.95435	15	0.94183	19	0.997208	19			1.18053	0.760651	0.913293	0.963156	-0.130851	-0.0541585
IPI00128778;IPI00122267	Endophilin-B1;SH3 domain-containing GRB2-like protein B1;Endophilin B1 testis variant;Putative uncharacterized protein	Kiaa0491;Sh3glb1	Q9JK48-2;Q9JK48;Q9JK48-1;Q3TYR7	29.3	1.1273e-30	0.914829	11	0.753693	11	0.78286	5	0.96076	5	0.96792	5	0.854774	5			0.711918	0.823775	0.888536	0.856409	-0.170497	-0.223628
IPI00895985;IPI00122289;IPI00894773;IPI00649526;IPI00874971;IPI00649965;IPI00894616;IPI00654004	Tripartite motif protein 25;E3 ubiquitin/ISG15 ligase TRIM25;Estrogen-responsive finger protein;Tripartite motif-containing protein 25;Ubiquitin/ISG15-conjugating enzyme TRIM25;Zinc finger protein 147;Putative uncharacterized protein;Trim25 protein	RP23-176J13.7-001;Trim25;Efp;Zfp147;Znf147;RP23-176J13.7-002;RP23-176J13.7-003	B2KGS5;Q61510;B2KGS6;Q3U3X7;Q5SU70;Q922N9;Q5SU71;Q3TU94;Q5SU72;Q6PIH1;B2KGS4	29.3	4.1158e-51	0.841893	8	0.849329	8	0.91759	8	1.0477	8	0.9834	12	0.880437	12			0.748772	0.473408	0.914294	0.925822	-0.12927	-0.111193
IPI00122313;IPI00380986	RNA-binding motif protein 38;RNA-binding protein 38;RNA-binding region-containing protein 1;ssDNA-binding protein SEB4;Putative uncharacterized protein;Putative uncharacterized protein Rbm24	Rbm38;Rnpc1;Seb4;Seb4l;Rbm24	Q62176;Q3TLA1;D3Z4I3	31.2	7.5696e-33	1.09004	4	0.946611	4	1.1465	4	1.0319	4	1.1289	8	0.953016	8	+		1.78155	0.318959	1.12181	0.977176	0.165831	-0.0333099
IPI00122318	Charged multivesicular body protein 1a;Chromatin-modifying protein 1a	Chmp1;Chmp1a;Pcoln3	Q921W0	13.3	1.3837e-07	0.595238	2	0.940999	2	0.4858	2	0.97068	2	0.5083	4	0.981547	4	+		2.03833	0.990692	0.529779	0.964409	-0.916536	-0.0522833
IPI00122320;IPI00880688;IPI00928083;IPI00230387;IPI00882184;IPI00928348	Quinone oxidoreductase homolog 1;Quinone oxidoreductase-like protein 1;Zeta-crystallin homolog;Crystallin, zeta (Quinone reductase)-like 1, isoform CRA_h;Putative uncharacterized protein Cryzl1	Cryzl1;mCG_118985	Q921W4-1;Q921W4;D3Z6I4;D3YZD6;Q921W4-2	40.5	2.9378e-64	1.20068	13	1.48641	13	1.3343	9	1.1994	9	1.1621	13	1.14069	13	+		1.41794	0.99861	1.23236	1.2755	0.301425	0.351066
IPI00122321;IPI00830826	Serine/threonine-protein kinase VRK3;Vaccinia-related kinase 3;Putative uncharacterized protein	Vrk3	Q8K3G5;Q3TAR6	8.8	7.3907e-39	1.06349	4	1.0916	4	1.0358	2	0.93303	2	1.0919	2	2.73067	2			1.25106	0.381196	1.06373	1.5851	0.0891322	0.664574
IPI00953773;IPI00122346	Putative uncharacterized protein;Signal sequence receptor, delta;Signal sequence receptor, delta, isoform CRA_c;Signal sequence receptor subunit delta;Translocon-associated protein subunit delta;Signal sequence receptor, delta, isoform CRA_b	Ssr4;mCG_8079;RP23-373N8.7-001	Q9D6F7;Q9D8L3;Q9DC94;Q62186;Q3TVJ8	37	1.4176e-44	1.00712	20	0.982318	20	0.95614	15	0.99894	15	1.0397	19	1.05494	19			0.00495984	0.189824	1.00099	1.01207	0.00142292	0.0173041
IPI00122348	Tubulin-folding cofactor C;Tubulin-specific chaperone C	Tbcc	Q8VCN9	35.8	7.184e-268	1.08169	8	1.08559	8	0.95703	11	1.0553	11	1.0837	8	1.09785	8		+	0.347023	1.64083	1.04081	1.07958	0.0577017	0.11047
IPI00122350;IPI00895322;IPI00381275;IPI00894794	U1 small nuclear ribonucleoprotein A;Putative uncharacterized protein;Putative uncharacterized protein Snrpa	Rnu1a-1;Snrpa	Q62189;Q9CXX7;D3Z0S6	50.2	2.2129e-148	0.959233	40	1.05384	40	0.85152	33	0.95299	33	0.87983	31	0.987947	31			1.04468	0.0280943	0.896861	0.998259	-0.157044	-0.00251355
IPI00122372;IPI00652562	5'-tyrosyl-DNA phosphodiesterase;TRAF and TNF receptor-associated protein;Tyrosyl-DNA phosphodiesterase 2;Putative uncharacterized protein	Tdp2;Ttrap	Q9JJX7;Q3TIU5	8.6	2.1134e-09	1.11706	2	1.0627	2	0.17948	2	0.067256	2	0.56755	2	1.6675	2			0.512135	0.257208	0.621362	0.932485	-0.686494	-0.100847
IPI00122383	U3 small nucleolar ribonucleoprotein protein IMP3	Imp3	Q921Y2	61.4	1.237e-99	1.04014	20	0.966277	20	1.1153	21	1.0117	21	1.0672	13	0.944822	13			1.13626	0.496336	1.07421	0.974266	0.10328	-0.0376117
IPI00122392	Protein Gamm1;UPF0160 protein MYG1, mitochondrial;Melanocyte proliferating gene 1	Myg1	Q9JK81;Q8R038	32.1	1.2712e-31	0.912909	9	1.08447	9	0.96243	10	1.0154	10	0.90812	9	1.09142	9			1.25413	0.930584	0.92782	1.06376	-0.108084	0.0891756
IPI00122399	E-selectin ligand 1;Golgi apparatus protein 1;Golgi sialoglycoprotein MG-160;Putative uncharacterized protein	Esl1;Glg1;Mg160;Selel;esl-1	Q61543;Q3TMG0;Q53WR6;Q8BQH1	18.6	1.3793e-52	1.09475	20	0.96043	20	1.1088	15	0.93187	15	1.348	18	0.978474	18			0.869536	1.04742	1.18385	0.956925	0.243487	-0.0635228
IPI00122400;IPI00875808;IPI00474795	Component of gems 3;DEAD box protein 20;DEAD box protein DP 103;Gemin-3;Probable ATP-dependent RNA helicase DDX20;Regulator of steroidogenic factor 1;DEAD (Asp-Glu-Ala-Asp) box polypeptide 20;DEAD (Asp-Glu-Ala-Asp) box polypeptide 20, isoform CRA_b;Putative uncharacterized protein;DEAD-box corepressor DP103 alpha;DEAD-box corepressor DP103 beta	Ddx20;Dp103;Gemin3;mCG_10753	Q9JJY4;Q059Z6;Q8BQD9;Q8R4Z6;Q8R4Z5	15.3	1.0213e-20	0.795545	2	0.686813	2	1.0692	4	1.2484	4	0.90031	5	0.941886	5			0.388865	0.142761	0.921685	0.959033	-0.117654	-0.0603477
IPI00122412	Adenylate kinase isoenzyme 6;ATP-AMP transphosphorylase 6	Ak6	Q8VCP8	49.4	6.8515e-32	1.10169	7	0.829738	7	1.1022	6	1.0482	6	1.1516	5	0.927558	5	+		1.77348	0.397958	1.1185	0.935165	0.161559	-0.0967069
IPI00122413;IPI00407917;IPI00881026;IPI00881383	60S ribosomal protein L9;MCG128013;Putative uncharacterized protein Gm9822;MCG10266, isoform CRA_a;Putative uncharacterized protein;Ribosomal protein L9;Putative uncharacterized protein Gm5451;Putative uncharacterized protein Rpl9	Rpl9;Gm9822;mCG_128013;mCG_10266;Gm5451	P51410;D3YZH3;Q5EBQ6;Q5M9J5;D3YYQ0;D3Z629;D3YZT0	70.8	6.7563e-224	0.949848	48	0.96637	48	1.065	40	1.0831	41	0.99925	56	0.912326	56			0.034548	0.102838	1.0047	0.987265	0.00676384	-0.0184903
IPI00122418;IPI00752942;IPI00649422	Cisplatin resistance-associated-overexpressed protein;Luc7-like protein 3	Crop;Luc7l3	Q5SUF2-2;Q5SUF2;Q5SUF2-3;Q5SUF2-1	13.6	1.7148e-58	1.1161	11	1.00821	11	1.3045	11	1.0409	11	1.321	12	0.983091	12			1.24697	0.226566	1.2472	1.01073	0.318691	0.0154013
IPI00122421;IPI00648920	60S ribosomal protein L27	Rpl27;mCG_15532;mCG_20222;RP23-328K2.2-001;RP23-328K2.2-004	P61358;Q5BLJ9;Q9CSM4;A2A4Q0	54.4	4.1176e-55	0.92885	52	0.907523	52	1.0274	37	1.0777	37	0.99959	55	0.913492	55			0.184815	0.241937	0.98528	0.966239	-0.0213943	-0.0495487
IPI00122425;IPI00652810	DNA mismatch repair protein Mlh1;MutL protein homolog 1;Putative uncharacterized protein;MutL homolog 1 (E. coli)	Mlh1	Q9JK91;Q3TG77;Q8CAP8;Q8VDI4;Q9CTA7	7	1.8474e-09	0.929887	3	0.972952	3	0.87068	2	1.0636	2	0.78272	2	0.75861	2			1.0274	0.293582	0.861096	0.931721	-0.215755	-0.102031
IPI00122426;IPI00648315;IPI00853788	60S ribosomal protein L19;Ribosomal protein L19	Rpl19;mCG_11796;mCG_21896;RP23-309H19.6-001;RP23-309H19.6-002	P84099;Q5I0T8;A2A547	41.3	8.3848e-105	0.978857	40	0.982415	40	1.0332	36	1.0773	36	0.98483	33	0.899361	33			0.0245826	0.106706	0.998962	0.986359	-0.00149796	-0.0198156
IPI00122442;IPI00886399;IPI00886333;IPI00885905	Branched-chain-amino-acid aminotransferase, mitochondrial;Branched-chain-amino-acid aminotransferase;Putative uncharacterized protein;Putative uncharacterized protein Bcat2	Bcat2;Bcatm;Eca40	O35855;Q3ULU3;Q8CAX1;D3Z7C8;O88374	27.2	1.7827e-29	1.12391	8	1.12876	8	1.1704	7	1.1018	7	1.1797	6	1.1386	6	+	+	1.98586	2.14814	1.158	1.12305	0.21164	0.167426
IPI00122466;IPI00649108;IPI00649616	Uncharacterized protein C17orf62 homolog		Q3TYS2	35.8	9.4811e-49	1.18651	18	1.03831	18	1.2644	14	0.97981	14	1.3422	18	1.10552	18	+		1.64785	0.422684	1.26437	1.04122	0.338418	0.0582684
IPI00122469;IPI00954612;IPI00856139	Transmembrane protein 40	Tmem40	Q4FJU9	13.9	8.1017e-09	0.878735	3	0.993838	3	0.90117	3	0.90627	3	0.93359	4	0.974374	4	+		1.53606	0.583705	0.904498	0.958161	-0.14481	-0.0616604
IPI00122471	Putative uncharacterized protein;MCG2065, isoform CRA_c;PreS1 binding protein;Gltscr2 protein;Glioma tumor suppressor candidate region gene 2	Gltscr2;mCG_2065	Q3USL3;Q8BK35;Q8BTX4;Q8R126;Q8VD18;Q9CV23	16.3	1.5061e-18	0.969462	5	0.961538	5	1.0054	6	1.0425	6	1.0182	9	0.826515	9			0.0559236	0.342954	0.997687	0.943518	-0.00334036	-0.0838785
IPI00122521;IPI00230598;IPI00230599;IPI00230601;IPI00230600;IPI00230597;IPI00230602	Fragile X mental retardation syndrome-related protein 1;Putative uncharacterized protein	Fxr1;Fxr1h	Q61584-1;Q61584;Q61584-3;Q61584-4;Q61584-6;Q61584-5;Q61584-2;Q8C7U4;Q61584-7	39.1	3.6018e-138	1.02116	25	1.00745	25	1.0684	18	1.0001	18	1.0841	16	0.957763	16			1.04658	0.275632	1.05789	0.988436	0.0811844	-0.0167807
IPI00122529;IPI00929853;IPI00403706	Aminopeptidase B;Arginine aminopeptidase;Arginyl aminopeptidase;Cytosol aminopeptidase IV;Arginyl aminopeptidase (Aminopeptidase B), isoform CRA_a;Putative uncharacterized protein	Rnpep;mCG_9148	Q8VCT3;Q3TX27;Q8BMH2	28.6	3.7551e-57	1.14024	15	1.02586	15	1.0694	9	0.89657	9	1.1225	14	1.10022	14	+		1.48951	0.0206807	1.11071	1.00755	0.151486	0.0108519
IPI00122547;IPI00750490;IPI00753287	Outer mitochondrial membrane protein porin 2;Voltage-dependent anion-selective channel protein 2;Voltage-dependent anion-selective channel protein 6;Putative uncharacterized protein Vdac2	Vdac2;Vdac6	Q60930;D3YZT5	72.5	1.2005e-190	1.1424	38	0.95584	38	1.193	28	1.0067	28	1.2337	35	1.02647	35	+		1.79287	0.063306	1.1897	0.996338	0.250598	-0.00529337
IPI00122559;IPI00759913;IPI00407517;IPI00759916;IPI00760003;IPI00760053;IPI00760076;IPI00760049;IPI00760078;IPI00473546;IPI00759972;IPI00759887;IPI00759952;IPI00759936;IPI00759851;IPI00759943;IPI00605455	Kinectin	Ktn1	Q61595-1;Q61595;Q61595-11;Q61595-7;Q61595-15;Q61595-5;Q61595-10;Q61595-13;Q61595-8;Q61595-9;Q61595-6;Q61595-4;Q61595-14;Q61595-3;Q61595-16;Q61595-12;Q61595-2	9	1.9493e-35	1.14502	8	1.08618	8	1.2712	9	1.0584	9	1.2765	5	1.13784	5	+		1.5467	1.28703	1.23091	1.09414	0.29972	0.129795
IPI00122565;IPI00416577;IPI00461580;IPI00886245	GDI-3;Guanosine diphosphate dissociation inhibitor 2;Rab GDP dissociation inhibitor beta;Putative uncharacterized protein	Gdi2;Gdi3	Q61598-1;Q61598;Q3TIY6;Q3UC72;Q3UPA3;Q3UUX9;Q61598-2	81.3	0	0.83167	67	0.994431	67	0.82012	62	0.98823	62	0.81961	56	0.994827	56	+		3.21852	1.1373	0.8238	0.992496	-0.279634	-0.0108668
IPI00122568;IPI00858039	D4;Rho GDP-dissociation inhibitor 2;Rho-GDI beta	Arhgdib;Gdid4	Q61599	73	2.5891e-130	0.713929	24	1.06637	24	0.6223	22	0.96135	22	0.76606	31	1.11669	31	+		1.55814	0.380982	0.700763	1.04814	-0.513002	0.0678294
IPI00122594;IPI00928170	Embryonic large molecule derived from yolk sac;Protein ELYS;Protein MEL-28;Putative AT-hook-containing transcription factor 1	Ahctf1;Elys	Q8CJF7	5.6	9.4402e-27	0.993937	6	0.937734	6	1.0124	10	1.0057	10	1.0876	6	0.968148	6			0.411309	0.564576	1.03131	0.970527	0.0444813	-0.0431591
IPI00229072;IPI00122615;IPI00874512;IPI00919252;IPI00919160;IPI00918130;IPI00918183;IPI00918046	Probable transcription factor PML;Putative uncharacterized protein;Putative uncharacterized protein Pml	Pml	Q60953-1;Q60953;Q8BSJ6;Q60953-2;D3YXR5;D3Z3A6	16.3	7.8012e-59	1.02124	9	1.20463	9	1.0924	11	1.016	11	0.9292	8	0.960154	8			0.0850032	0.290106	1.01428	1.06026	0.0204568	0.08442
IPI00122664	Basic transcription factor 2 34 kDa subunit;General transcription factor IIH polypeptide 3;General transcription factor IIH subunit 3;TFIIH basal transcription factor complex p34 subunit;General transcription factor IIH, polypeptide 3;Putative uncharacterized protein	Gtf2h3;mCG_17145	Q8VD76;Q3UZB8	9.4	7.594e-07	0.783699	2	1.33991	2	1.2692	2	1.1337	2	0.86984	2	0.973331	2			0.11179	0.532557	0.974246	1.14898	-0.0376415	0.200353
IPI00132419;IPI00122687;IPI00944057;IPI00652295	Threonine--tRNA ligase;Threonyl-tRNA synthetase, mitochondrial;Threonyl-tRNA synthetase-like 1;Tars2 protein	Tars2;Tarsl1	Q3UQ84;Q922A3	7.6	1.1518e-09	1.12197	4	1.3926	4	0.6268	6	0.97149	6	0.76929	2	0.203054	2			0.452586	0.266035	0.839353	0.855715	-0.25265	-0.224797
IPI00828412;IPI00122696;IPI00881032	Retinoblastoma binding protein 4;Retinoblastoma binding protein 4, isoform CRA_a;Chromatin assembly factor 1 subunit C;Chromatin assembly factor I p48 subunit;Histone-binding protein RBBP4;Nucleosome-remodeling factor subunit RBAP48;Retinoblastoma-binding protein 4;Retinoblastoma-binding protein p48	mCG_12245;Rbbp4;RP23-391E6.3-001;Rbap48	A2A875;Q60972	28.5	6.8616e-75	0.963113	20	1.00311	20	1.0208	15	0.99987	15	0.96977	16	0.957304	16			0.320919	0.334071	0.984561	0.986761	-0.0224476	-0.019227
IPI00122698;IPI00776339;IPI00776143;IPI00828216;IPI00886070	Histone acetyltransferase type B subunit 2;Histone-binding protein RBBP7;Nucleosome-remodeling factor subunit RBAP46;Retinoblastoma-binding protein 7;Retinoblastoma-binding protein p46;Putative uncharacterized protein;Retinoblastoma binding protein 7	Rbap46;Rbbp7;RP23-436I3.1-003;RP23-436I3.1-002	Q60973;Q3UJI2;Q3UX53;Q8C5H3;A2AFJ1;A2AFI9	31.8	3.4823e-93	0.991867	10	1.00828	10	0.98842	9	0.94958	9	0.95095	8	0.924385	8			0.646711	0.595567	0.977079	0.960748	-0.033453	-0.0577704
IPI00122743;IPI00222457;IPI00403416	Aspartate--tRNA ligase;Aspartyl-tRNA synthetase, cytoplasmic;Putative uncharacterized protein	Dars	Q922B2;Q3TF87;Q3TMC5;Q3U987;Q3UJQ3;Q8BK18	69.7	0	1.13955	49	1.07413	49	1.0746	42	0.95905	42	1.0909	45	1.02607	45	+		1.49943	0.199947	1.10168	1.01975	0.139709	0.0282145
IPI00133522;IPI00122815	Cellular thyroid hormone-binding protein;Endoplasmic reticulum resident protein 59;p55;Prolyl 4-hydroxylase subunit beta;Protein disulfide-isomerase;Putative uncharacterized protein;Prolyl 4-hydroxylase, beta polypeptide	P4hb;Pdia1;RP23-84C12.2-001	P09103;Q3TF72;Q3TGS0;Q3THC3;Q3TIM0;Q3TIQ5;Q3TT76;Q3TWE3;Q3U738;Q3UA23;Q3UBY9;Q3UDR2;Q3UJA8;Q3URP6;Q922C8	68.6	0	1.18889	54	1.01915	54	0.96528	54	0.83278	55	1.2625	51	1.18816	51			0.571903	0.00842099	1.13889	1.01336	0.187629	0.0191498
IPI00122831;IPI00753681	Putative uncharacterized protein;Exoc6 protein;Exocyst complex component 6;Exocyst complex component Sec15A;SEC15-like protein 1	Exoc6;Sec15l1;Sec15a	Q3U9D6;Q8C670;Q8R131;Q8R313	9.8	1.137e-14	1.00419	5	0.956206	5	0.93034	4	0.96172	3	1.0079	3	0.964506	3		+	0.281828	2.39671	0.980809	0.960811	-0.0279557	-0.057676
IPI00122854	Chromosome-associated protein G2;Condensin-2 complex subunit G2;Leucine zipper protein 5;More than blood protein;Non-SMC condensin II complex subunit G2;Putative uncharacterized protein	Luzp5;Mtb;Ncapg2	Q6DFV1;Q3UU24	7.5	3.1007e-13	0.860882	5	0.902039	5	0.96602	7	1.0103	7	0.86705	2	1.14051	2			1.00111	0.0620928	0.897984	1.01762	-0.155239	0.025194
IPI00719971;IPI00122858;IPI00720007;IPI00720066	SAPS domain family member 3;Serine/threonine-protein phosphatase 6 regulatory subunit 3	D19Ertd703e;Kiaa1558;Pp6r3;Saps3	Q922D4-3;Q922D4;Q922D4-1;Q922D4-2;Q922D4-4	27.1	7.047e-120	0.901307	15	0.96965	15	0.85494	17	0.98614	17	0.94945	18	0.94518	18			1.12465	0.951658	0.901899	0.96699	-0.148962	-0.0484274
IPI00122928	Tubulin beta-6 chain;Putative uncharacterized protein;Tubulin, beta 6	Tubb6;mCG_10510	Q922F4;Q3U9U3;Q3UMM1;Q9CUN8	45	8.5892e-146	0.714847	5	0.868432	5	0.60071	7	0.92967	7	0.7288	4	0.974279	4	+		1.61478	0.857692	0.681452	0.924127	-0.553315	-0.113837
IPI00122958;IPI00955164	Bcl-2-related protein EAT/mcl1;Induced myeloid leukemia cell differentiation protein Mcl-1 homolog;Myeloid cell leukemia sequence 1	Mcl1	P97287;D2K6L9	39.6	3.3004e-48	0.825083	8	0.888257	8	0.90299	6	1.1403	6	0.94554	5	0.9081	5			0.999417	0.118978	0.891204	0.978886	-0.166172	-0.0307875
IPI00123004;IPI00221407;IPI00776169	[Pyruvate dehydrogenase [lipoamide]] kinase isozyme 3, mitochondrial;Pyruvate dehydrogenase kinase isoform 3;Putative uncharacterized protein;Pdk3 protein;Pyruvate dehydrogenase kinase, isoenzyme 3;Pyruvate dehydrogenase kinase, isoenzyme 3, isoform CRA_b	Pdk3;mCG_5461;RP23-369L6.2-001	Q922H2;Q3V250;Q4FJR4	25.5	3.8537e-51	1.06006	13	0.977231	13	0.91423	9	0.86982	9	1.1339	8	1.09794	8			0.173906	0.116532	1.03606	0.981662	0.0511137	-0.0267015
IPI00123005;IPI00762808;IPI00762287;IPI00919253	Glutamate-rich WD repeat-containing protein 1;Protein A301;Grwd1 protein;Putative uncharacterized protein;Glutamate-rich WD repeat containing 1	A301;Grwd1	Q810D6;Q5XJZ3;Q8BIF7;Q8K335	42.2	2.4463e-70	0.895255	13	0.910747	13	0.97356	12	1.0857	12	1.0303	8	0.911079	8			0.325874	0.212995	0.966372	0.969175	-0.0493499	-0.0451706
IPI00123006;IPI00761856;IPI00830705;IPI00830991;IPI00830890;IPI00830791;IPI00918315;IPI00831225;IPI00831123	GDP-mannose pyrophosphorylase A;GTP-mannose-1-phosphate guanylyltransferase alpha;Mannose-1-phosphate guanyltransferase alpha;Putative uncharacterized protein;Putative uncharacterized protein Gmppa	Gmppa	Q922H4;Q3UNC0;D3Z0T7	25.7	4.9314e-47	1.01772	7	1.00081	7	0.60276	8	0.95281	8	0.7865	4	1.09446	4			0.603148	0.119732	0.802326	1.01603	-0.317739	0.0229401
IPI00123007;IPI00677102;IPI00466822;IPI00461413;IPI00625397;IPI00969832;IPI00874922	60S ribosomal protein L31;Putative uncharacterized protein Gm10072;MCG126194, isoform CRA_a;Putative uncharacterized protein;Ribosomal protein L31;MCG49033;Putative uncharacterized protein Gm16382;MCG50210;Putative uncharacterized protein Gm5437	Rpl31;Gm10072;mCG_126194;Gm16382;mCG_49033;Gm5437;mCG_50210	P62900;D3Z2W2;Q5M9K9;Q9CY93;D3YVU2;D3Z4Z5	57.6	1.4232e-93	0.93985	15	0.947688	15	1.0514	17	1.0324	17	0.98842	19	0.929627	19			0.0802773	0.366371	0.993223	0.969905	-0.00981012	-0.0440847
IPI00123010;IPI00654224;IPI00856703	Protein misato homolog 1;Putative uncharacterized protein Msto1	Msto1	Q2YDW2-1;Q2YDW2;Q2YDW2-2;D3YX87	11	5.5244e-25	0.911411	2	0.805542	2	0.97526	2	1.1382	2	1.1815	3	1.126	3			0.0689959	0.0296867	1.02272	1.02325	0.0324163	0.0331547
IPI00123039	Protein-tyrosine phosphatase 1B;Protein-tyrosine phosphatase HA2;Tyrosine-protein phosphatase non-receptor type 1;Putative uncharacterized protein;MCG20092, isoform CRA_b;Protein tyrosine phosphatase, non-receptor type 1	Ptpn1;mCG_20092;RP23-58A8.1-001	P35821;Q3T9Y9;Q3TB93;Q3TZW9;Q3UCZ5	22.7	7.426e-27	1.13913	8	1.0349	8	1.2083	4	1.0233	4	1.2018	6	1.11054	6	+		1.90854	0.771795	1.18308	1.05625	0.242545	0.0789469
IPI00123129	100 kDa coactivator;p100 co-activator;Staphylococcal nuclease domain-containing protein 1;Putative uncharacterized protein	Snd1;AL033314	Q78PY7;Q3TJ56;Q3TRW3;Q3TW51;Q3UZI3	57.6	5.5019e-243	0.909587	102	1.01936	102	0.87195	82	1.0101	82	0.95469	91	1.06499	91			1.14659	0.697642	0.912076	1.03148	-0.132775	0.0447173
IPI00123181;IPI00757312;IPI00338604;IPI00515398;IPI00473597;IPI00830632;IPI00776379;IPI00337900;IPI00856780;IPI00626176;IPI00380896;IPI00553454;IPI00404837;IPI00265380;IPI00130653;IPI00947579;IPI00649292;IPI00648101	Cellular myosin heavy chain, type A;Myosin heavy chain 9;Myosin heavy chain, non-muscle IIa;Myosin-9;Non-muscle myosin heavy chain A;Non-muscle myosin heavy chain IIa;Nonmuscle myosin heavy chain-A;Putative uncharacterized protein;Myh9 protein	Myh9	Q8VDD5;O89055;Q3UFT0;Q7TQJ6;Q811J9;Q99JJ3	66.4	0	0.690322	242	0.823181	242	0.73397	238	0.9486	238	0.74542	237	0.872524	237	+		2.28583	1.04669	0.723237	0.881435	-0.467459	-0.182074
IPI00515349;IPI00123186;IPI00222930;IPI00307931	Mitochondrial Rho GTPase 1;Ras homolog gene family member T1;Arht1 protein	Arht1;Rhot1	Q8BG51-4;Q8BG51;Q8BG51-3;Q8BG51-2;Q7TPW0;Q8BG51-1	9.5	3.5659e-12	0.97371	10	0.932488	10	0.9497	6	0.96362	6	1.0991	4	1.11652	4			0.0383598	0.00606599	1.0075	1.00421	0.0107845	0.00605999
IPI00929813;IPI00123199	Brain protein DN38;NAP-1-related protein;Nucleosome assembly protein 1-like 1;Nucleosome assembly protein 1-like 1, isoform CRA_d;Putative uncharacterized protein;Nucleosome assembly protein 1-like 1, isoform CRA_b	Nap1l1;Nrp;mCG_21331	P28656;Q3TF41;Q8BSH9;Q9CSP8	36.4	1.3191e-141	0.857559	28	0.867754	28	0.89201	28	1.0164	27	0.91822	36	0.904241	36	+		1.56631	0.5981	0.889263	0.929465	-0.169318	-0.105527
IPI00123202	Ataxin-10;Brain protein E46;Spinocerebellar ataxia type 10 protein homolog;Putative uncharacterized protein	Atxn10;Sca10	P28658;Q3TCF4;Q3TKP3;Q8BWX1	52	9.2877e-232	1.29818	35	0.994629	35	1.4258	22	0.99165	22	1.3326	22	0.986875	22	+		2.0702	1.23169	1.35219	0.991051	0.435301	-0.0129685
IPI00395213;IPI00753912;IPI00123205;IPI00229238;IPI00229237	50 kDa nuclear polyadenylated RNA-binding protein;Brain protein F41;Bruno-like protein 2;CUG triplet repeat RNA-binding protein 1;CUG-BP- and ETR-3-like factor 1;CUGBP Elav-like family member 1;Deadenylation factor CUG-BP;Deadenylation factor EDEN-BP;Embryo deadenylation element-binding protein homolog;RNA-binding protein BRUNOL-2	Brunol2;Celf1;Cugbp;Cugbp1	P28659-4;P28659;P28659-1;P28659-3;P28659-2	20.7	4.2408e-41	1.08418	13	1.05697	13	1.2303	10	1.0755	10	1.1481	15	0.961261	15			1.21982	0.31323	1.15419	1.03124	0.206883	0.0443857
IPI00876197;IPI00123259;IPI00466710;IPI00473794;IPI00555136;IPI00225400;IPI00224114;IPI00828659;IPI00652874;IPI00776101	MKIAA0428 protein;Putative uncharacterized protein;Muscleblind-like protein 1;Triplet-expansion RNA-binding protein;Mbnl1 protein;Muscleblind-like 1 (Drosophila), isoform CRA_e;Muscleblind-like protein 2;Muscleblind-like 2 isoform 3	Mbnl1;mKIAA0428;Exp;Mbnl;mCG_19416;Kiaa4072;Mbnl2	Q8CHF5;Q3U581;Q9JKP5;Q4VA08;Q8CAQ1;Q8C181-4;Q8C181;D0EX61;Q8C181-1;Q8C181-2;Q8C181-3	16.4	1.6002e-16	0.826583	9	0.961354	9	0.87412	10	1.0338	10	0.86939	16	0.947867	17	+		1.88805	0.27068	0.856698	0.981007	-0.223142	-0.0276647
IPI00123264;IPI00857081	DNA polymerase epsilon subunit 3;DNA polymerase epsilon subunit p17;DNA polymerase II subunit 3;NF-YB-like protein;YB-like protein 1	Pole3	Q9JKP7	44.8	6.9016e-26	0.946611	4	0.980104	4	1.0575	2	1.0783	2	0.8876	6	0.876578	6			0.282597	0.14768	0.963904	0.978327	-0.0530391	-0.031611
IPI00123267;IPI00918241	Chromatin accessibility complex protein 1;DNA polymerase epsilon subunit p15;NF-YC-like protein;YC-like protein 1;Chromatin accessibility complex 1, isoform CRA_a;Putative uncharacterized protein Chrac1	Chrac1;mCG_9175	Q9JKP8;D3Z0U4	31.8	3.5901e-187	0.864603	4	0.865426	4	0.87521	4	1.04	4	0.90183	5	0.913659	5	+		2.02085	0.450754	0.880548	0.939695	-0.183527	-0.0897353
IPI00649456;IPI00123270;IPI00649901	Putative uncharacterized protein;Platelet-activating factor acetylhydrolase 2, cytoplasmic;Serine-dependent phospholipase A2	Pafah2	Q3UNQ4;Q8VDG7;Q3U0K4	27.2	1.513e-24	0.76599	12	1.03459	12	0.76663	6	0.96544	6	0.65427	8	0.866026	8	+		1.5811	0.347801	0.728963	0.955351	-0.456082	-0.0658977
IPI00123276;IPI00970299;IPI00969823;IPI00969893;IPI00875511;IPI00676071	MOSC domain-containing protein 2, mitochondrial	Mg87;Mosc2	Q922Q1	27.8	1.3467e-18	0.965997	13	1.00321	13	0.89543	9	0.93332	9	1.0939	9	1.19268	9			0.106781	0.178342	0.985109	1.04307	-0.0216448	0.0608347
IPI00123278	Pyrroline-5-carboxylate reductase 2;Pyrroline-5-carboxylate reductase	Pycr2;mCG_19836	Q922Q4;Q3TJ21;Q3TMZ1	53.1	1.7056e-66	0.961723	18	1.08267	18	0.94911	16	0.99559	16	1.0733	14	1.1501	14			0.0570764	0.640182	0.994711	1.07612	-0.00765047	0.10584
IPI00123281;IPI00653744	Leucine-rich repeat-containing protein 59;Putative uncharacterized protein	Lrrc59;AA959742	Q922Q8;Q3UBL0;Q3TF84	49.5	5.2554e-164	1.13639	19	1.01367	19	1.209	17	1.0823	17	1.1346	24	0.990099	24	+		1.71232	0.387879	1.16	1.02869	0.21412	0.0408099
IPI00123292;IPI00467635;IPI00874931	Far upstream element (FUSE) binding protein 1;Far upstream element (FUSE) binding protein 1, isoform CRA_c;Putative uncharacterized protein;Far upstream element-binding protein 1	Fubp1;mCG_115545;D3Ertd330e	Q0P6B2;Q3TIS5;Q3TUE1;Q3UUU2;Q91WJ8-2;Q91WJ8;Q91WJ8-1	28.3	1.2565e-95	0.560161	19	0.64813	19	0.43021	19	0.94744	19	0.81063	23	0.931706	23			1.01077	0.565803	0.600334	0.842425	-0.736163	-0.247379
IPI00123313;IPI00337053	Ubiquitin-activating enzyme E1;Ubiquitin-activating enzyme E1 X;Ubiquitin-like modifier-activating enzyme 1;Ubiquitin-like modifier-activating enzyme 1 X	Sbx;Uba1;Ube1;Ube1ax;Ube1x;mCG_126518	Q02053;B9EHN0	55.2	0	1.09033	134	1.09189	134	1.0924	108	0.97127	108	1.0804	123	1.05465	123	+		2.78466	0.403645	1.08771	1.03927	0.121296	0.0555732
IPI00123333	Splicing factor that interacts with PQBP-1 and PP1;WW domain-binding protein 11;Putative uncharacterized protein	Sipp1;Wbp11	Q923D5;Q3TXH8;Q3U521;Q3U6Q1;Q3UKQ3	17.6	3.9157e-19	1.10402	10	0.941176	10	1.0534	15	0.99646	15	1.1741	10	1.07032	10			1.09363	0.0105453	1.11051	1.00265	0.151218	0.0038212
IPI00123340;IPI00467269	Interferon-stimulated gene 20 kDa protein;Promyelocytic leukemia nuclear body-associated protein ISG20;Protein DnaQL;Putative uncharacterized protein;Interferon-stimulated protein, isoform CRA_b;Isg20 protein	Isg20;mCG_6303	Q9JL16-1;Q9JL16;Q9JL16-2;Q3UW00;Q4FK39	10.7	1.3992e-07	2.20459	2	1.35715	2	1.8329	2	0.78278	2	2.4245	3	2.42854	3	+		1.94105	0.360746	2.154	1.52282	1.10702	0.606748
IPI00123342;IPI00970185;IPI00970005	140 kDa Ca(2+)-binding protein;Hypoxia up-regulated protein 1;Hyou1 protein	Grp170;Hyou1	Q9JKR6;Q8VCI2	38.4	2.9231e-169	1.03185	41	0.998801	41	1.0577	41	0.97857	41	1.0653	37	1.0312	37	+		1.45508	0.0558724	1.05162	1.00286	0.0726104	0.00411815
IPI00123349	Protein transport protein Sec23A;SEC23-related protein A;Putative uncharacterized protein	Sec23;Sec23a;Sec23r	Q01405;Q8C1E4	23.5	2.7201e-120	1.32577	10	1.02768	10	1.2595	8	0.96383	8	1.3951	7	1.25025	7	+		1.96708	0.338561	1.32679	1.08059	0.407939	0.111813
IPI00123365;IPI00648327;IPI00121505	Kinesin-like protein KIF2C;Mitotic centromere-associated kinesin;Putative uncharacterized protein;Kinesin family member 2C	Kif2c;RP23-59L24.10-003	Q922S8;Q3UD72;Q8BU22;Q3TTL2	24.4	7.2507e-34	1.00517	11	1.14857	11	1.0352	8	1.1268	8	0.99628	8	0.973331	8			0.388538	0.554515	1.01222	1.0829	0.0175165	0.114899
IPI00123376;IPI00126552	U1 small nuclear ribonucleoprotein C	Snrp1c;Snrpc;mCG_21696;RP24-258K7.1-001	Q62241;Q569X3	24.5	2.9987e-42	0.948677	4	1.03251	4	0.95473	5	1.0033	5	1.0061	5	0.955566	5			0.623265	0.0483467	0.969836	0.997127	-0.044188	-0.00415129
IPI00123377;IPI00131441;IPI00345373;IPI00403559;IPI00849114	Formin-like protein 1;Formin-related protein;Formin-like 1;Formin-like 1, isoform CRA_b;Formin-like 1, isoform CRA_c;Putative uncharacterized protein	Fmnl1;Frl;mCG_19154;RP23-341C5.2-001;RP23-341C5.2-002	Q9JL26-1;Q9JL26;A2AB61;Q9JL26-2;A2AB60;Q3TY82	12.2	1.8561e-31	0.635364	5	0.964785	5	0.68411	8	0.907	8	0.58315	7	0.863036	7	+		1.99927	0.99573	0.634208	0.911607	-0.656972	-0.133516
IPI00123379;IPI00405603	High density lipoprotein-binding protein;Vigilin;Hdlbp protein;High density lipoprotein (HDL) binding protein, isoform CRA_d;Putative uncharacterized protein	Hdlbp;mCG_16583	Q8VDJ3;A0PJE9;Q3U4Z7;Q3V1M8	48.1	0	0.963484	66	0.946522	66	0.97089	63	0.98559	63	0.99669	56	0.981932	56			0.822191	0.818863	0.977021	0.971348	-0.0335381	-0.0419399
IPI00123410;IPI00752867	Deubiquitinating enzyme 24;Ubiquitin carboxyl-terminal hydrolase 24;Ubiquitin thioesterase 24;Ubiquitin-specific-processing protease 24	Usp24	B1AY13-1;B1AY13	6.3	1.5996e-30	0.895175	7	0.90843	7	0.77501	12	0.9485	12	0.80521	3	0.833056	3	+		1.33756	0.993986	0.825132	0.896662	-0.277304	-0.157364
IPI00317701;IPI00123465;IPI00856675;IPI00857701;IPI00856821	COP9 signalosome complex subunit 7a;JAB1-containing signalosome subunit 7a;Putative uncharacterized protein Cops7a	Cops7a;Csn7a	Q9CZ04-2;Q9CZ04;Q9CZ04-1;D3Z440;D3YVI6	45.1	7.9566e-162	1.01019	11	1.06404	11	1.0097	11	0.98848	11	0.92819	10	0.941265	10			0.234106	0.0297765	0.982694	0.99793	-0.0251854	-0.00298951
IPI00123474;IPI00957103	DNA-binding factor KBF2;Nuclear factor NF-kappa-B p100 subunit;Nuclear factor NF-kappa-B p52 subunit;Nuclear factor of kappa light polypeptide gene enhancer in B-cells 2;Putative uncharacterized protein;NF-kB2 splice variant 4;NF-kB2 splice variant 2;NF-kB2 splice variant 3;NF-kB2 splice variant 1	Nfkb2	Q9WTK5;Q3UG25;Q4U105;Q4U106;Q4U108;Q3U5V4;Q3ULT8;Q3UV15	15	1.4405e-36	0.809258	7	1.05642	7	0.83042	12	0.97363	12	0.98997	8	1.1022	8			0.78228	0.432532	0.876549	1.04408	-0.190093	0.0622365
IPI00123494	26S proteasome non-ATPase regulatory subunit 2;26S proteasome regulatory subunit RPN1;26S proteasome regulatory subunit S2;26S proteasome subunit p97;Putative uncharacterized protein;MCG129789, isoform CRA_b;Psmd2 protein	Psmd2;mCG_129789	Q8VDM4;Q3TI61;Q3TIP0;Q3TKV1;Q3TW71;Q3TWL6;Q3TXV1;Q3U9Y8;Q80V77;Q99JX8;Q9CRK7	64.6	2.9629e-299	1.02185	76	1.00254	76	1.0501	79	0.98318	79	1.0697	70	0.994036	70			1.12824	0.454427	1.04722	0.993251	0.0665586	-0.00977014
IPI00123501;IPI00742433;IPI00269280	Heterogeneous nuclear ribonucleoprotein U-like protein 1	Hnrnpul1;Hnrpul1	Q8VDM6-1;Q8VDM6;Q8VDM6-2	16.8	4.3765e-45	0.789515	13	0.995917	13	0.69275	12	1.0542	12	0.69213	10	1.01038	10	+		1.75062	0.43378	0.724798	1.02016	-0.464348	0.0288017
IPI00123518	Acyl-protein thioesterase 2;Lysophospholipase 2;Lysophospholipase II;Lysophospholipase 2, isoform CRA_a	Lypla2;mCG_5483;RP23-161N17.9-001	Q9WTL7;B1AV56	56.3	1.2762e-64	1.12713	18	1.05377	18	1.0805	10	0.95231	10	1.0237	13	1.05067	13			0.925977	0.187905	1.07711	1.01892	0.107165	0.0270399
IPI00123557;IPI00856697	p47 protein;RuvB-like 2;Putative uncharacterized protein;RuvB-like protein 2	Ruvbl2;mCG_23165	Q9WTM5;Q3TXT7;Q3UXP2	58.1	6.8994e-230	0.807754	55	0.949758	55	0.81819	57	1.0206	57	0.80855	49	0.949487	49	+		3.40934	0.433386	0.811498	0.973282	-0.30134	-0.0390707
IPI00123565;IPI00405346;IPI00409289	Apoptosis-antagonizing transcription factor;Protein AATF;Rb-binding protein Che-1;Traube protein;Putative uncharacterized protein	Aatf;Che1;Trb	Q9JKX4-1;Q9JKX4;Q3URN5;Q9JKX4-3;Q9JKX4-2	29.1	1.8516e-28	1.09909	8	0.976753	8	1.1939	5	1.0061	5	1.0058	6	0.997009	6			0.693319	0.285654	1.0996	0.993287	0.136976	-0.00971686
IPI00123570;IPI00605573;IPI00648078;IPI00515476;IPI00230372;IPI00858253	Putative uncharacterized protein;GTP-binding protein;Interferon gamma inducible protein;Interferon gamma inducible protein 47, isoform CRA_a;Interferon gamma inducible protein 47;Olfr56 protein	Ifi47;IRG-47;mCG_14415;RP23-54N20.3-001;Olfr56	Q3U0K0;Q61635;Q99M59	28.6	4.2602e-25	0.605804	6	0.64587	6	0.53327	9	1.0075	9	0.59091	6	1.10868	6	+		2.30438	0.236297	0.576661	0.920685	-0.794204	-0.119221
IPI00123572;IPI00754168	ADP-sugar pyrophosphatase;Nucleoside diphosphate-linked moiety X motif 5;Nudix (Nucleoside diphosphate linked moiety X)-type motif 5	Nudt5;RP23-307E15.2-003	Q9JKX6;A2ATT5	65.6	5.8549e-65	1.01476	18	0.978282	18	1.0444	13	0.96915	13	1.0328	16	1.01127	16			1.1586	0.408399	1.03065	0.986233	0.0435614	-0.0200002
IPI00123589	Protein 2B28;SAPK substrate protein 1;UBA/UBX 33.3 kDa protein;UBX domain-containing protein 1	D19Ertd721e;Saks1;Ubxn1	Q922Y1	44.4	1.28e-65	1.06031	10	0.972101	10	0.97976	8	0.83641	8	1.2039	12	1.09584	12			0.468567	0.173093	1.08132	0.968118	0.112798	-0.0467456
IPI00123594	Dimethylallyltranstransferase;Farnesyltranstransferase;Geranylgeranyl diphosphate synthase;Geranylgeranyl pyrophosphate synthase;Geranyltranstransferase;Putative uncharacterized protein;Geranylgeranyl diphosphate synthase 1, isoform CRA_a;Ggps1 protein	Ggps1;mCG_18833	Q9WTN0;Q3UUC8;Q3V0T8;Q9CZZ6	9	1.0637e-06	1.07117	3	1.04067	3	1.016	3	0.8535	3	5.982	7	1.06036	7			0.402518	0.0965929	2.68972	0.984842	1.42746	-0.0220364
IPI00123602	Cell differentiation protein RCD1 homolog;EPO-induced protein FL10	Rcd1;Rqcd1	Q9JKY0	46.8	2.7078e-80	0.916758	14	0.991965	14	0.98805	15	1.0963	15	0.91645	13	0.985028	13			0.881825	0.240083	0.940419	1.02443	-0.0886237	0.0348227
IPI00123604;IPI00622968;IPI00659629;REV__IPI00317200	37 kDa laminin receptor precursor;37 kDa oncofetal antigen;37/67 kDa laminin receptor;40S ribosomal protein SA;67 kDa laminin receptor;Laminin receptor 1;Laminin-binding protein precursor p40;OFA/iLRP;Laminin receptor;MCG2650;Putative uncharacterized protein Gm9819	Lamr1;P40-8;Rpsa;Gm9819;mCG_2650	P14206;B2CY77;D3YTT7	66.1	0	0.96432	102	0.944822	102	1.0693	85	1.0362	85	1.0458	88	0.957121	88			0.29481	0.274923	1.02647	0.979381	0.0376962	-0.0300577
IPI00123624	Protein KIAA1967 homolog		Q8VDP4	27	8.6633e-56	1.00999	19	1.04205	19	0.97027	26	0.96729	26	0.9558	14	0.977995	14			0.500088	0.0675195	0.978686	0.995777	-0.0310816	-0.00610507
IPI00123639	Calregulin;Calreticulin;CRP55;Endoplasmic reticulum resident protein 60;HACBP;Putative uncharacterized protein	Calr	P14211;B2MWM9;Q3TVD2;Q3UWP8	57.5	1.6238e-138	0.910664	50	0.891663	50	1.005	33	0.99433	33	1.0382	39	1.0133	39			0.150167	0.332767	0.984621	0.966433	-0.0223592	-0.0492591
IPI00123651;IPI00889817;IPI00227749;IPI00153728;IPI00135420;IPI00123375;IPI00850747;IPI00759935	ATP-dependent RNA helicase DDX19A;DEAD box protein 19A;DEAD box RNA helicase DEAD5;Eukaryotic translation initiation factor 4A-related sequence 1;MCG132574;Putative uncharacterized protein;DEAD (Asp-Glu-Ala-Asp) box polypeptide 19b;MCG133615, isoform CRA_a	Ddx19;Ddx19a;Eif4a-rs1;mCG_132574;Ddx19b;mCG_133615	Q61655;Q543M2;Q8BZY3;Q8R3C7	47.7	3.6756e-129	1.21461	17	0.987752	17	1.343	11	1.0205	11	1.3946	18	1.04568	18	+		1.65925	0.398764	1.3174	1.01798	0.397697	0.0257031
IPI00849271;IPI00123712	Translocase of inner mitochondrial membrane 23 homolog (Yeast);MCG11298;MCG123328, isoform CRA_b;MCG125709;Putative uncharacterized protein;Mitochondrial import inner membrane translocase subunit Tim23	Timm23;mCG_11298;mCG_123328;mCG_125709;Tim23	Q8JZQ1;Q9CXU4;Q9WTQ8	31.6	8.037e-108	1.13038	11	0.938967	11	1.2909	8	1.0738	8	1.1199	10	0.948407	10			1.15249	0.117695	1.18039	0.987058	0.239267	-0.0187933
IPI00123724	Cyclin-dependent kinase inhibitor 2B-related protein;p15INK4B-related protein;Regulation of nuclear pre-mRNA domain-containing protein 1A	Kiaa4077;P15rs;Rprd1a	Q8VDS4	43.6	1.2948e-53	1.52003	11	1.04868	11	1.3799	12	0.95905	12	1.4659	8	1.05108	8	+		2.24953	0.220441	1.45528	1.0196	0.541295	0.0280091
IPI00123744;IPI00752486	Cystatin-3;Cystatin-C;Cystatin C;Cystatin C, isoform CRA_a;Putative uncharacterized protein	Cst3;mCG_18948;RP23-250M11.9-001;RP23-250M11.9-002	P21460;A2APX2;Q3U5K7;Q9EPX9;A2APX3	17.1	8.839e-08	0.911577	3	0.895576	3	0.80033	2	0.95553	2	1.2603	3	1.05476	3			0.0680533	0.261776	0.990736	0.968623	-0.0134279	-0.0459928
IPI00123755;IPI00885607	Chromobox protein homolog 5;Heterochromatin protein 1 homolog alpha	Cbx5;Hp1a	Q61686	53.4	4.9927e-89	1.41509	27	1.03509	27	1.3497	26	0.96186	26	1.2901	26	1.00656	26	+		2.10816	0.0103798	1.35163	1.00117	0.434699	0.00168808
IPI00123762;IPI00626402;IPI00648388	Putative uncharacterized protein;Rcc1 protein;Regulator of chromosome condensation 1;Chromosome condensation protein 1;Regulator of chromosome condensation;Regulator of chromosome condensation 1, isoform CRA_d	Rcc1;Chc1;WI1-2643G14.3-002;mCG_16268;WI1-2643G14.3-001	Q3U6D2;Q6PFB2;Q8VE37;A2CER1	55.5	1.8494e-205	0.905797	30	0.953471	30	1.0169	26	1.0906	26	0.9181	15	0.888494	15			0.575607	0.152665	0.946932	0.977522	-0.0786667	-0.0327996
IPI00123765;IPI00857222	Oxidoreductase NAD-binding domain-containing protein 1	Oxnad1	Q8VE38-1;Q8VE38;Q8VE38-2	21.9	5.5857e-22	1.14842	3	1.08631	3	1.1021	7	1.0571	7	1.1282	2	1.19242	2	+		2.00301	0.987927	1.12624	1.11194	0.171515	0.153082
IPI00606219;IPI00123777	Alpha-(1,6)-fucosyltransferase;Fucosyltransferase 8;GDP-fucose--glycoprotein fucosyltransferase;GDP-L-Fuc:N-acetyl-beta-D-glucosaminide alpha1,6-fucosyltransferase;Glycoprotein 6-alpha-L-fucosyltransferase	Fut8;mCG_121407	Q3UYN7;Q543F5;Q9WTS2	20.7	7.6948e-26	0.846597	11	0.937207	11	0.89168	10	1.0248	10	1.0185	10	1.04826	10			0.597789	0.0207682	0.918926	1.00342	-0.12198	0.00492996
IPI00123802;IPI00224109;IPI00830204;IPI00830521	42 degrees C-HSP;Heat shock 110 kDa protein;Heat shock protein 105 kDa;Heat shock-related 100 kDa protein E7I;Putative uncharacterized protein Hsph1;Putative uncharacterized protein	Hsp105;Hsp110;Hsph1;Kiaa0201	Q61699-1;Q61699;Q61699-2;D3Z3I9;Q8C6H1	54.8	3.9037e-263	0.927472	44	0.929368	44	0.97491	52	1.0243	52	0.8634	37	0.86798	37			0.841495	0.499515	0.921927	0.940549	-0.117275	-0.0884244
IPI00757771;IPI00123831;IPI00662285;IPI00762688;IPI00459329	Neuroplastin;Stromal cell-derived receptor 1;Neuroplastin, isoform CRA_a;Putative uncharacterized protein Nptn	Nptn;Sdfr1;Sdr1;mCG_9310	P97300-2;P97300;D3YW67;P97300-1;P97300-3	12.3	3.4011e-11	1.28964	3	0.917768	3	1.1217	3	0.8514	3	1.0956	3	1.19113	3			1.02429	0.0778112	1.16898	0.986765	0.22525	-0.0192208
IPI00123842	AC19;DNA-directed RNA polymerase I subunit D;DNA-directed RNA polymerases I and III subunit RPAC2;RNA polymerase I 16 kDa subunit;Putative uncharacterized protein;RNA polymerase 1-3;RNA polymerase 1-3, isoform CRA_a	Polr1d;Rpo1-3;AL513345.2-001;mCG_12739	P97304;Q545W2	65.4	5.901e-38	1.13541	14	1.0394	14	1.2899	10	1.0307	10	1.0352	5	0.930146	5			0.791543	0.0102332	1.1535	1.00008	0.206022	0.000120138
IPI00123878;IPI00856805;IPI00553461	ATP-dependent RNA helicase DDX39;DEAD box protein 39;Putative uncharacterized protein	Ddx39	Q8VDW0-1;Q8VDW0;Q3T9L0;Q3TIE4;Q3TPL7;Q3U837;Q3UAF1;Q3UVN0	73.3	2.3531e-176	1.07293	65	1.11869	65	1.0977	57	1.04	57	1.0777	41	0.988924	41	+		2.11685	0.492781	1.08278	1.04921	0.114734	0.0692977
IPI00123881	DNA replication licensing factor MCM6;Mis5 homolog;Putative uncharacterized protein;Minichromosome maintenance deficient 6 (MIS5 homolog, S. pombe) (S. cerevisiae), isoform CRA_b	Mcm6;Mcmd6;Mis5;mCG_20050	P97311;Q3UC10;Q3ULG5;Q542I2;Q8C5L1	52.6	1.7906e-251	0.888257	88	0.918021	88	0.91482	66	1.0349	66	0.97054	88	0.937207	88			1.02967	0.392259	0.924539	0.963376	-0.113194	-0.0538292
IPI00123886;IPI00742372	DNA-dependent protein kinase catalytic subunit;p460;DNA dependent protein kinase, catalytic subunit	Prkdc;Xrcc7	P97313-1;P97313;Q91UZ3	1.9	6.1873e-13	0.946074	6	1.00562	6	0.84531	4	0.94529	4	1.2122	2	3.18634	2			0.0308501	0.348195	1.00119	1.71242	0.00172241	0.776033
IPI00123891	Cysteine and glycine-rich protein 1;Cysteine-rich protein 1;Csrp1 protein;Cysteine and glycine-rich protein 1, isoform CRA_b;Putative uncharacterized protein	Crp1;Csrp;Csrp1;mCG_9161	P97315;Q4FJX4	50.8	7.9201e-25	0.918274	6	1.04112	6	1.0136	5	0.99353	5	0.94671	5	0.989413	5			0.544404	0.165621	0.959528	1.00802	-0.0596034	0.0115279
IPI00123949;IPI00857420;IPI00856761;IPI00856975;IPI00856611	THO complex subunit 6 homolog;WD repeat-containing protein 58;Putative uncharacterized protein Thoc6	Thoc6;Wdr58	Q5U4D9;D3Z132;D3Z131	47.2	5.1282e-78	1.27619	16	1.11043	16	1.2584	9	1.0321	9	1.0804	9	0.889442	9			1.12526	0.0310946	1.205	1.01066	0.269031	0.0152953
IPI00124000;IPI00129709;IPI00551114;IPI00894921;IPI00551176	DRB sensitivity-inducing factor small subunit 1;Transcription elongation factor SPT4 1;DRB sensitivity-inducing factor small subunit 2;Transcription elongation factor SPT4 2	Spt4h;Supt4h;Supt4h1;Supt4h2	P63271;Q9Z199	27.4	9.0121e-08	1.06032	5	0.970968	5	1.276	5	1.1182	5	1.1644	9	0.949758	9			0.977998	0.065574	1.16691	1.01298	0.22269	0.018599
IPI00124015;IPI00856157;IPI00857160	Mitochondrial intramembrane-cleaving protease PARL;P-beta;Presenilins-associated rhomboid-like protein, mitochondrial	Parl;Psarl	Q5XJY4;D6RJ50	20.7	5.0924e-22	1.2475	6	0.938174	6	1.3188	6	0.94099	6	1.0742	4	0.948317	4		+	1.04446	2.53574	1.2135	0.942494	0.279176	-0.0854451
IPI00124027;IPI00856795;IPI00856865;IPI00471432	AIG2-like domain-containing protein 1;Gamma-glutamylaminecyclotransferase	A2ld1	Q923B0-1;Q923B0;E0CX39;E0CZ04;Q923B0-2	28.2	1.3917e-27	1.1077	5	1.15575	5	1.2577	4	0.9421	4	0.93889	5	0.9995	5			0.396722	0.162416	1.10143	1.03245	0.139379	0.0460714
IPI00124047;IPI00831694;IPI00830175	Cullin-1;Cul1 protein;Putative uncharacterized protein	Cul1	Q9WTX6;Q05DR6;Q3UIA5;Q3TPM3	35.7	9.9247e-112	0.899685	23	0.90009	23	0.93505	22	0.99078	22	1.0052	23	0.962186	23			0.64272	0.668993	0.946645	0.951019	-0.0791045	-0.0724544
IPI00124052;IPI00281031;IPI00652246	Mitotic arrest deficient 1-like protein 1;Mitotic spindle assembly checkpoint protein MAD1	Mad1;Mad1l1	Q9WTX8-1;Q9WTX8;Q9WTX8-2	15.5	2.1043e-21	1.049	9	1.02675	9	0.88159	3	0.95825	3	0.97117	5	1.06876	5			0.259416	0.185962	0.967253	1.01792	-0.0480349	0.0256247
IPI00124057;IPI00918400	Transducin beta-like protein 3;Tbl3 protein;Putative uncharacterized protein	Tbl3	Q8C4J7;A0JLN6;Q8CE86	28.2	1.0703e-67	0.874508	17	0.937207	17	0.99922	18	1.0957	18	1.0112	15	0.997208	15			0.328752	0.056655	0.961643	1.01004	-0.0564271	0.01441
IPI00124067;IPI00460853	UPF0598 protein C8orf82 homolog		Q8VE95	44.5	9.3925e-43	1.03645	4	1.04443	4	1.0521	3	0.64926	2	1.1272	5	1.21746	5			0.931989	0.114748	1.07192	0.970384	0.100194	-0.0433717
IPI00124073;IPI00622070	Nucleoredoxin;Protein Red-1	Gn25;Nxn	P97346-1;P97346;P97346-2	26.4	6.5407e-33	1.1343	5	1.00764	5	1.1733	6	0.84271	6	1.1471	3	1.11122	3	+		2.30701	0.0791701	1.15157	0.98719	0.203598	-0.0186003
IPI00124082	Coiled-coil domain-containing protein 115;Putative uncharacterized protein	Ccdc115	Q8VE99;Q9D6T3	55.6	4.6566e-46	0.822774	10	1.02609	10	0.797	10	0.98572	10	0.79448	15	0.979048	15	+		2.57958	0.0735434	0.804751	0.996954	-0.313385	-0.00440119
IPI00124096;IPI00918751	Metastasin;Metastatic cell protein;PEL98;Placental calcium-binding protein;Protein 18A2;Protein Mts1;Protein S100-A4;S100 calcium-binding protein A4;Putative uncharacterized protein;S100 calcium binding protein A4;Putative uncharacterized protein S100a4	Capl;Mts1;S100a4;mCG_1040509	P07091;Q545V2;D3YUT9	51.5	8.4229e-30	1.17458	13	2.46009	13	1.4963	12	1.576	12	1.2169	9	1.2818	9			1.10542	0.963373	1.29593	1.77263	0.373983	0.825891
IPI00124103	Copper chaperone for superoxide dismutase;Superoxide dismutase copper chaperone;Copper chaperone for superoxide dismutase, isoform CRA_d;Putative uncharacterized protein	Ccs;Ccsd;mCG_8389	Q9WU84;Q543K2	23	8.4094e-44	1.00019	4	0.902364	4	0.72754	5	0.82282	5	1.1621	3	1.16106	3			0.139771	0.168669	0.963277	0.962082	-0.0539779	-0.0557678
IPI00124115	Protein S100-A13;S100 calcium-binding protein A13;Putative uncharacterized protein;S100 calcium binding protein A13	S100a13;mCG_22233	P97352;Q545H7	40.8	1.7226e-21	0.736974	6	0.916422	6	0.80555	4	1.0231	4	0.83909	4	1.05303	4	+		1.58271	0.0319404	0.793871	0.997518	-0.333023	-0.00358575
IPI00124127;IPI00831209	Spermidine aminopropyltransferase;Spermine synthase	Sms	P97355	42.9	3.4314e-42	0.9998	11	0.990589	11	0.95704	11	1.0183	11	0.99258	18	0.979912	18			0.479324	0.115048	0.98314	0.996267	-0.0245312	-0.00539556
IPI00124149	Nuclear transport factor 2;Putative uncharacterized protein	Ntf2;Nutf2	P61971;Q3U8H8	73.2	1.529e-93	0.904241	23	1.02763	23	0.92551	22	1.012	22	0.89231	13	0.953834	13	+		1.92752	0.0378725	0.907354	0.997822	-0.140263	-0.00314491
IPI00124171;IPI00856210	ETS translocation variant 6;ETS-related protein Tel1;Transcription factor ETV6;Putative uncharacterized protein;Ets variant gene 6 (TEL oncogene), isoform CRA_a;Etv6 protein	Etv6;Tel;Tel1;mCG_7964	P97360;Q3U037;Q8C5E8;Q8CBV1;Q3USJ4;Q80WR3	16.9	2.4832e-18	0.778452	7	0.949668	7	0.75471	6	1.1287	6	0.70519	10	0.953198	10	+		2.01184	0.04028	0.746117	1.01052	-0.422525	0.0151005
IPI00124178	Long chain base biosynthesis protein 2;Long chain base biosynthesis protein 2a;Serine palmitoyltransferase 2;Serine-palmitoyl-CoA transferase 2;Putative uncharacterized protein;Serine palmitoyltransferase, long chain base subunit 2, isoform CRA_a;MKIAA0526 protein	Lcb2;Sptlc2;mCG_17474;mKIAA0526	P97363;Q3UT78;Q3UZQ0;Q542D6;Q6A053;Q8BNV0;Q8C9F8	15.5	9.7666e-103	1.02211	8	1.02712	8	0.93598	7	0.95229	7	0.92313	4	0.981258	4			0.489986	0.223819	0.960406	0.986888	-0.0582836	-0.0190418
IPI00124203;IPI00943431;IPI00882144	Neutrophil cytosol factor 4;Neutrophil NADPH oxidase factor 4;p40-phox;p40phox;Neutrophil cytosolic factor 4;Neutrophil cytosolic factor 4, isoform CRA_a;Putative uncharacterized protein	Ncf4;mCG_13347;RP23-385C21.1-001;RP23-385C21.1-002	P97369;B6DT57;Q3TBC6;Q3TC82;A8XU21	30.7	3.9864e-19	0.672585	9	0.948767	9	0.83628	2	1.2247	2	0.76521	5	0.998403	5	+		1.32701	0.228725	0.758025	1.05729	-0.399682	0.0803708
IPI00124221	Sodium/potassium-dependent ATPase subunit beta-3;Sodium/potassium-transporting ATPase subunit beta-3;Atp1b3 protein;Putative uncharacterized protein;ATPase, Na+/K+ transporting, beta 3 polypeptide;MCG21656, isoform CRA_b;Na,K-ATPase beta-3 subunit;Na K-ATPase beta-3 subunit	Atp1b3;mCG_21656;atp1b3	P97370;Q1WWL1;Q3U9D4;Q3UFH4;Q544Q7;Q71VC6	36.3	8.6962e-61	1.09519	18	0.948587	18	1.096	6	0.9918	6	1.141	8	1.03856	8	+		1.78867	0.0993207	1.11073	0.992983	0.15151	-0.0101594
IPI00124223	11S regulator complex subunit alpha;Activator of multicatalytic protease subunit 1;Proteasome activator 28 subunit alpha;Proteasome activator complex subunit 1;Proteasome (Prosome, macropain) 28 subunit, alpha;Proteasome (Prosome, macropain) 28 subunit, alpha, isoform CRA_b;Putative uncharacterized protein	Psme1;mCG_22049	P97371;Q5HZK3	69.5	2.2504e-251	0.845309	42	0.990393	42	0.7917	40	0.96478	40	0.83502	34	1.00755	34	+		1.97552	0.375664	0.82401	0.987573	-0.279267	-0.0180404
IPI00649986;IPI00124225;IPI00969956	11S regulator complex subunit beta;Activator of multicatalytic protease subunit 2;Proteasome activator 28 subunit beta;Proteasome activator complex subunit 2;MCG22048, isoform CRA_c;PA28 beta subunit;Protease (Prosome, macropain) 28 subunit beta B, pseudogene;Proteasome activator PA28 beta subunit;Putative uncharacterized protein;Psme2 protein	Pa28b1;Psme2;mCG_22048;PSME2b;Psme2b-ps;RP23-269N23.4-001	P97372;Q5SVP3;E0CZ90;Q99LN3	60.7	7.1612e-174	0.783699	23	0.988435	23	0.76028	18	0.9757	18	0.78806	18	0.985707	18	+		2.70925	1.29666	0.777346	0.983281	-0.363371	-0.0243245
IPI00124240;IPI00225350;IPI00109650;IPI00830384	Cell division protein kinase 2;Putative uncharacterized protein;Cyclin-dependent kinase 2, isoform CRA_b	Cdk2;mCG_18668	P97377-1;P97377;Q3U307;Q3UGB9;P97377-2;Q3U6X7	50.3	1.542e-35	0.919794	14	0.956938	14	0.98047	12	1.0697	12	0.87817	11	0.928333	11			0.868493	0.135922	0.926145	0.98499	-0.110691	-0.0218188
IPI00124245;IPI00331295	GAP SH3 domain-binding protein 2;Ras GTPase-activating protein-binding protein 2;Putative uncharacterized protein;RIKEN cDNA E430034L04, isoform CRA_b;GTPase activating protein (SH3 domain) binding protein 2;RIKEN cDNA E430034L04, isoform CRA_a;MKIAA0660 protein	G3bp2;mCG_12534;mKIAA0660	P97379-1;P97379;Q3U541;Q3U6B1;P97379-2;Q3TEL4;Q3U931;Q542W3;Q5DU21	21.2	1.6194e-25	0.83717	10	0.944287	10	0.8954	10	1.1943	10	0.85943	15	0.959233	15	+		1.76046	0.117714	0.864	1.03261	-0.210897	0.0462907
IPI00124248;IPI00117947	Chloride channel regulator;Chloride channel, nucleotide-sensitive, 1A;Chloride channel, nucleotide-sensitive, 1A, isoform CRA_b;Putative uncharacterized protein;Chloride channel, nucleotide sensitive 1A;Chloride conductance regulatory protein ICln;Chloride ion current inducer protein;Methylosome subunit pICln	Clns1a;Icln;mCG_7058;Clci;Clcni	P97506;Q923F1;Q61189	55.6	8.257e-60	0.868734	12	0.959509	12	0.83961	8	1.0218	8	0.88206	14	0.934579	14	+		2.01343	0.413767	0.863468	0.971963	-0.211785	-0.0410271
IPI00124264;IPI00877240;IPI00830921;IPI00848382	Annexin A11;Annexin XI;Annexin-11;Calcyclin-associated annexin 50;Annexin A11, isoform CRA_e;Anxa11 protein;Putative uncharacterized protein;Putative uncharacterized protein Anxa11	Anx11;Anxa11;mCG_17919	P97384;Q921F1;D3Z7U0	34.8	5.4008e-213	0.986388	21	1.06669	21	0.95544	15	0.92561	15	0.94643	15	1.05621	15			1.0319	0.103095	0.962753	1.01617	-0.054763	0.0231423
IPI00124272;IPI00874294;IPI00624787;IPI00475313;IPI00230471	DNA ligase 3;DNA ligase III;Polydeoxyribonucleotide synthase [ATP] 3;Putative uncharacterized protein;DNA ligase	Lig3;mCG_8187;RP23-316C11.6-001;RP23-316C11.6-002	P97386-1;P97386;Q3U0I5;Q3U1F0;Q3UC82;Q80ZH7;B1AT03;Q3TJN5;P97386-2	10	4.848e-19	1.28025	10	1.12153	10	1.376	5	1.0683	5	1.4099	4	1.2124	4	+		2.04577	1.11009	1.35538	1.13408	0.438699	0.181518
IPI00124282	Ras-related protein Ral-A;V-ral simian leukemia viral oncogene homolog A (Ras related);V-ral simian leukemia viral oncogene homolog A (Ras related), isoform CRA_b;Putative uncharacterized protein	Ral;Rala;Ral-a;mCG_16557;RP23-5P19.1-001	P63321;A2CG14;Q9CXY0	47.1	1.3525e-75	1.17314	2	1.09608	2	0.97736	2	0.92469	2	1.4487	3	1.0648	3			0.560266	0.169858	1.19973	1.02853	0.262716	0.0405776
IPI00124284	DNA-directed RNA polymerase II subunit H;DNA-directed RNA polymerases I, II, and III subunit RPABC3;RPB17;RPB8 homolog	Polr2h	Q923G2	74.7	1.5982e-87	0.954745	21	0.981065	21	0.99432	20	1.0328	20	0.94276	19	0.909174	19			0.830016	0.269982	0.963942	0.974346	-0.0529822	-0.0374934
IPI00124287;IPI00331552;IPI00137145;IPI00756383;IPI00830910	Polyadenylate-binding protein 1;Pabpc1 protein;Putative uncharacterized protein;Poly A binding protein, cytoplasmic 1;Poly(A) binding protein, cytoplasmic 1	Pabp1;Pabpc1;mCG_2657	P29341;Q05DT1;Q3U8U8;Q8BN32;Q99KL3;Q99L36;Q9DBE3	54.2	0	0.841397	88	0.899604	88	0.94043	77	1.0549	77	0.9191	75	0.922679	75			1.05197	0.332801	0.900309	0.959061	-0.151508	-0.0603052
IPI00124291	Vacuolar protein sorting-associated protein 45;Putative uncharacterized protein	Vps45;Vps45a	P97390;Q3THX4	18.1	2.8145e-18	1.14278	6	0.851281	6	0.89934	6	0.93033	6	1.2664	4	1.47704	4			0.320905	0.103187	1.10284	1.08622	0.141223	0.119312
IPI00475058;IPI00124292;IPI00848729;IPI00918855;IPI00918939;IPI00918701	Putative uncharacterized protein;Brain protein 44-like protein;Brain protein 44-like;Brain protein 44-like, isoform CRA_e;Brain protein 44-like, isoform CRA_a;Putative uncharacterized protein Brp44l	Brp44l;mCG_8579	Q9D6B6;P63030;Q3TCV4;Q3UX28;D3Z5S0;D3YWY6;D3Z786	31.1	2.2771e-24	1.17763	14	0.977135	14	1.1654	9	0.98196	9	1.3048	11	1.01677	11	+		1.48454	0.238039	1.21594	0.991954	0.282078	-0.0116551
IPI00930788;IPI00124371	Putative uncharacterized protein ENSMUSP00000100734;Selenoprotein K	Selk	D3YU35;Q9JLJ1	21.3	9.8405e-11	0.692185	2	0.896298	2	0.74113	2	1.2205	2	0.81431	2	1.03794	2	+		1.59825	0.166405	0.749208	1.05158	-0.416561	0.0725563
IPI00124372	4-trimethylaminobutyraldehyde dehydrogenase;Aldehyde dehydrogenase family 9 member A1;Gamma-aminobutyraldehyde dehydrogenase;Putative uncharacterized protein	Aldh9a1;ABALDH	Q9JLJ2;A7VL18;Q3TG52;Q3THE7;Q3TMT4;Q3U367;Q3UDG0;Q3V1N7;Q9CRH9	58.1	3.5047e-235	0.95648	41	1.11022	41	1.0364	36	1.0321	36	0.88971	20	1.01622	20			0.354167	0.690628	0.960863	1.05285	-0.0575968	0.0742962
IPI00124382;IPI00648941	Elongation of very long chain fatty acids protein 1;Elongation of very long chain fatty acids (FEN1/Elo2, SUR4/Elo3, yeast)-like 1;Elongation of very long chain fatty acids (FEN1/Elo2, SUR4/Elo3, yeast)-like 1, isoform CRA_b;Putative uncharacterized protein;SSC1;MUEL protein	Elovl1;Ssc1;mCG_8867;RP23-145E1.4-001;RP23-145E1.4-002	Q9JLJ5;Q548M4;Q4V9V3;Q9WU14	12.9	2.0492e-40	0.881912	11	0.953925	11	1.0563	8	1.0301	8	0.83194	9	0.916674	9			0.445347	0.380977	0.923384	0.9669	-0.114997	-0.0485616
IPI00124411	Protein-tyrosine phosphatase-like member B	Ptplb	Q9D3B1	26	1.156e-10	1.34838	6	1.06754	6	1.3671	5	0.92259	5	1.4035	5	1.07558	5	+		2.86244	0.132266	1.37299	1.0219	0.457325	0.0312609
IPI00124412	IQ motif containing GTPase activating protein 3;Putative uncharacterized protein	Iqgap3	B9EKT6;Q3UQP1	5.2	1.4986e-15	0.990786	4	1.03101	4	0.80699	3	1.0416	3	0.80517	4	0.956023	4			0.778929	0.109971	0.867649	1.00955	-0.204817	0.0137056
IPI00927975;IPI00124444;IPI00661241;IPI00956899;IPI00928462	Putative uncharacterized protein;6-phosphofructokinase type C;Phosphofructo-1-kinase isozyme C;Phosphofructokinase 1;Phosphohexokinase	Pfkp;Pfkc	Q8C605;Q9WUA3-1;Q9WUA3;Q8C8E8;Q9D255;Q9WUA3-2	44.9	2.6413e-245	0.689988	29	0.988826	29	0.53026	37	0.73573	37	0.55867	25	0.929887	26	+		1.65052	0.545147	0.592973	0.884814	-0.753962	-0.176553
IPI00124501	Galectin-related protein A	Grpa	Q8VED9	27.3	1.1378e-09	1.02208	4	1.08509	4	0.90225	2	0.97443	2	0.84195	3	1.0764	3			0.560082	0.470175	0.922092	1.04531	-0.117017	0.0639291
IPI00624030;IPI00124511;IPI00459757	Ribulose-5-phosphate-3-epimerase;Ribulose-5-phosphate-3-epimerase, isoform CRA_e;Putative uncharacterized protein;Ribulose-5-phosphate-epimerase;Ribulose-phosphate 3-epimerase;Ribulose-5-phosphate-3-epimerase, isoform CRA_a;Rpe protein	AC118589.1-002;mCG_121562;Rpe;AC118589.1-001	B2KGF0;Q3UDM8;Q8VEE0;B2KGE9;Q91VZ4	24.3	3.5608e-65	0.941531	2	0.918189	2	0.92794	3	0.93101	3	0.87699	4	0.991867	4			1.26207	0.83381	0.915487	0.947022	-0.127389	-0.0785301
IPI00515393;IPI00124520	Putative uncharacterized protein;Replication protein A1;Replication factor A protein 1;Replication protein A 70 kDa DNA-binding subunit	Rpa1;RP23-113D4.1-002	Q3U8B3;Q5SWN2;Q8VEE4	42.7	3.6698e-115	0.933794	31	0.916086	31	0.92957	22	0.96451	22	1.0107	31	0.94697	31			0.602898	1.23114	0.958021	0.942522	-0.0618703	-0.0854017
IPI00890905;IPI00124530;IPI00653412;IPI00673016	Fas apoptotic inhibitory molecule 1;Putative uncharacterized protein	Faim;Faim1	Q9WUD8;Q3U119	37.8	3.2243e-19	0.933445	7	1.05145	7	0.91531	5	0.95691	5	0.9994	8	1.05424	8			0.728861	0.22167	0.949385	1.02087	-0.0749347	0.0297935
IPI00124566;IPI00857432;IPI00858142	p80;Transcription initiation factor TFIID 70 kDa subunit;Transcription initiation factor TFIID 80 kDa subunit;Transcription initiation factor TFIID subunit 6;Putative uncharacterized protein Taf6	Taf2e;Taf6	Q62311;D3Z0T0	10.5	7.2682e-08	1.20656	4	1.01876	4	1.0229	5	1.0675	5	1.4543	3	0.212125	3			0.709757	0.342549	1.22792	0.766127	0.296218	-0.384345
IPI00124593;IPI00404746	Small ubiquitin-related modifier 1;SMT3 homolog 3;Ubiquitin-homology domain protein PIC1;Ubiquitin-like protein SMT3C;Putative uncharacterized protein Sumo1	Smt3c;Smt3h3;Sumo1;Ubl1	P63166;D3YUV4	43.6	3.9547e-08	1.0816	11	1.04328	11	1.2746	5	1.2097	5	1.4173	8	1.1956	8			0.979325	0.991515	1.25783	1.14953	0.330939	0.201038
IPI00752500;IPI00956854;IPI00124597;IPI00757111;IPI00225262;IPI00753048;IPI00653482;IPI00875648;IPI00753577;IPI00755320	MKIAA0148 protein;ARF GTPase-activating protein GIT2;Cool-interacting tyrosine-phosphorylated protein 2;G protein-coupled receptor kinase-interactor 2;GRK-interacting protein 2;Putative uncharacterized protein Git2;Putative uncharacterized protein	Git2;mKIAA0148	Q5DU47;Q9JLQ2;D3Z1I2;Q80XR8;Q3UGB1	8.8	1.3701e-16	0.95048	7	1.00717	7	0.90033	3	1.0986	3	0.84038	4	1.01181	4			1.04109	0.503077	0.897063	1.03919	-0.156718	0.0554636
IPI00124610;IPI00885811	ADP-ribosylation factor-like protein 10B;ADP-ribosylation factor-like protein 8A;Novel small G protein indispensable for equal chromosome segregation 2	Arl10b;Arl8a;Gie2	Q8VEH3	68.3	6.6607e-90	0.96918	13	1.09202	13	0.98552	13	1.0091	13	1.096	14	1.12174	14			0.136559	0.806669	1.0169	1.07429	0.0241778	0.103382
IPI00124639;IPI00648626	5'(3')-deoxyribonucleotidase, cytosolic type;Cytosolic 5',3'-pyrimidine nucleotidase;Deoxy-5'-nucleotidase 1;5',3'-nucleotidase, cytosolic	Dnt1;Nt5c;mCG_6614;RP23-392H19.7-001;RP23-392H19.7-003	Q9JM14;A2A9X6;A2A9X5	59.5	4.376e-239	0.723014	16	0.987362	16	0.64716	19	0.96087	19	0.74667	15	1.04881	15	+		1.82592	0.0201266	0.705615	0.999014	-0.503048	-0.00142249
IPI00124677;IPI00930808	Notchless protein homolog 1;Notchless homolog 1 (Drosophila);Putative uncharacterized protein	Nle1;RP23-392I13.2-001	Q8VEJ4;B1ARD5;Q3TC83;Q3URT5	47.8	3.6969e-67	0.979432	16	1.07683	16	1.3009	20	1.1439	20	1.0405	11	0.932053	11			0.409029	0.277571	1.10694	1.05093	0.146582	0.0716644
IPI00124684	Translin;Putative uncharacterized protein;RNA-binding protein	Tsn;mCG_3616;Tbrbp	Q62348;Q545E6	83.3	1.9949e-163	0.96302	43	1.01371	43	0.95869	37	0.97384	37	0.95452	34	0.970403	34	+		2.43547	0.382862	0.958743	0.985983	-0.0607834	-0.0203658
IPI00124692	Transaldolase	Tal;Taldo;Taldo1	Q93092	54.3	1.628e-116	0.937119	55	1.09067	55	0.98271	31	0.99586	31	0.94585	42	0.922339	42			1.06062	0.00381663	0.955226	1.00296	-0.0660853	0.00425746
IPI00124700;IPI00882008	Transferrin receptor protein 1;Putative uncharacterized protein;Transferrin receptor, isoform CRA_a;Transferrin receptor 1;Transferrin receptor, isoform CRA_c	Tfrc;Trfr;mCG_129940;TFR1	Q62351;Q542D9;Q8JZS3;Q8C872	50.6	6.8289e-199	0.949938	61	0.819941	61	0.94158	52	1.0915	52	0.88243	58	0.883158	58			1.11392	0.34023	0.924649	0.931533	-0.113022	-0.102321
IPI00124709;IPI00928040;IPI00928077	40S ribosomal protein S27-like;MCG1230, isoform CRA_a;Putative uncharacterized protein Rps27l	Rps27l;mCG_1230	Q6ZWY3;D3YYB0;D6RH49	45.2	5.0204e-43	1.02738	13	0.985416	13	1.2233	11	1.0348	11	1.1225	15	0.950299	15			0.822286	0.147368	1.12439	0.990172	0.169147	-0.0142493
IPI00124744;REV__IPI00655041	Activator 1 40 kDa subunit;Activator 1 subunit 2;Replication factor C 40 kDa subunit;Replication factor C subunit 2;Putative uncharacterized protein;Replication factor C (Activator 1) 2;Replication factor C (Activator 1) 2, isoform CRA_a;Rfc2 protein	Rfc2;mCG_16697	Q9WUK4;Q4KL82;Q99K91;Q9D0K3	63.3	1.1941e-101	0.841114	22	0.946163	22	0.84334	28	1.0369	28	0.85811	19	0.949127	19	+		2.84326	0.291239	0.847521	0.977397	-0.238679	-0.0329839
IPI00850857;IPI00124752	RING-box protein 1	Rbx1	P62878	23.6	2.8381e-81	0.953289	5	1.00145	5	1.0442	5	1.0305	5	0.99225	8	0.819135	8			0.0505678	0.284643	0.99658	0.950362	-0.00494303	-0.0734504
IPI00124771;IPI00850430	Phosphate carrier protein, mitochondrial;Phosphate transport protein;Solute carrier family 25 member 3;Putative uncharacterized protein	Slc25a3	Q8VEM8;Q3THU8;Q3U995;Q3UB63	63.6	2.5709e-168	1.10155	70	0.994332	69	1.116	67	0.99595	67	1.1169	48	0.956389	48	+		2.7458	0.515721	1.11148	0.982224	0.152487	-0.0258765
IPI00124787	ADP-ribosylation factor-like protein 3;Putative uncharacterized protein	Arl3	Q9WUL7;Q543P7	63.7	2.4373e-51	1.14994	8	1.04967	8	1.1137	6	1.0817	6	1.2551	7	1.27457	7	+		1.32432	0.749895	1.17291	1.13531	0.230097	0.18309
IPI00124790;IPI00658742;IPI00831122	Polyposis locus protein 1-like 1;Receptor expression-enhancing protein 6;TB2 protein-like 1	Dp1l1;Reep6;Tb2l1	Q9JM62-1;Q9JM62;Q9JM62-2	15.4	1.4596e-12	1.42292	7	1.01353	7	1.6954	6	0.94403	6	1.5596	5	1.30565	5	+		1.89043	0.275998	1.55931	1.08774	0.640905	0.121331
IPI00124803;IPI00830734;IPI00830879	Zinc finger protein 259;Zinc finger protein ZPR1;Putative uncharacterized protein;Brain cDNA, clone MNCb-6015, similar to Mus musculus zinc finger protein 259 (Zfp259), mRNA;Putative uncharacterized protein Zfp259	Zfp259;Znf259;Zpr1	Q62384;Q3TI08;Q3TIH8;Q3TY03;Q8C8U3;Q9CUE2;Q9JJA1;D3Z7E0	37.5	4.8721e-171	0.958405	18	0.942951	18	0.93031	15	0.96651	15	1.0504	13	1.03178	13			0.214316	0.279908	0.979705	0.980413	-0.0295806	-0.0285379
IPI00755365;IPI00124817;IPI00649425;IPI00919102	Glrx2 protein;Glutaredoxin-2, mitochondrial;Glutaredoxin 2 (Thioltransferase);Putative uncharacterized protein;Glutaredoxin 2 (Thioltransferase), isoform CRA_a	Glrx2;Grx2;AL592403.1-001;AL592403.1-003;AL592403.1-008;mCG_19762	Q6P0X6;Q923X4-1;Q923X4;A2A5W4;Q923X4-2;Q3UQ95;B7ZC40	39.9	3.1885e-39	1.27181	7	0.995322	7	1.2678	2	0.95842	2	1.028	4	1.02889	4			0.856374	0.102365	1.1892	0.994211	0.249996	-0.00837591
IPI00124819;IPI00882179	Coronin-1B;Coronin-2;Coronin, actin binding protein 1B;Coronin, actin binding protein 1B, isoform CRA_c	Coro1b;mCG_3873	Q9WUM3;A2RS22	30.8	2.5897e-36	0.758093	14	1.01424	14	0.65311	19	0.93192	19	0.77336	15	0.997009	15	+		1.57411	0.280832	0.728188	0.981056	-0.457618	-0.0275922
IPI00124820;IPI00648746;IPI00120764;IPI00263646;IPI00120762	Coronin-1C;Coronin-3;Putative uncharacterized protein;Coronin, actin binding protein 1C	Coro1c;mCG_3535	Q9WUM4;Q3TEU8;Q3TF74;Q3U8F0;Q499X7;Q5PPQ7	31.9	5.1571e-78	0.952835	13	1.02414	13	0.93799	14	1.0019	14	0.99852	13	1.00603	13			0.742698	0.590454	0.963115	1.01069	-0.0542202	0.0153382
IPI00124826;IPI00776203	AGE;GlcNAc 2-epimerase;N-acetyl-D-glucosamine 2-epimerase;N-acylglucosamine 2-epimerase;Renin-binding protein	Renbp	P82343-1;P82343;P82343-2	24.7	1.309e-20	1.02297	6	1.11193	6	0.99686	5	0.85269	5	1.1678	4	1.22834	4			0.447539	0.163133	1.06254	1.06432	0.0875197	0.0899283
IPI00124829;IPI00753044;IPI00751862;IPI00753652	Actin-related protein 2/3 complex subunit 3;Arp2/3 complex 21 kDa subunit;Putative uncharacterized protein Arpc3	Arpc3	Q9JM76;D3Z1E9;D3Z2F8;D3Z2F7	71.9	1.4896e-84	0.942596	28	0.976181	28	0.88041	19	0.99838	19	0.97259	35	1.03181	35			0.867312	0.036945	0.931865	1.00212	-0.101807	0.00306099
IPI00875877;IPI00124830;IPI00403079	Putative uncharacterized protein Cd47;Integrin-associated protein;Leukocyte surface antigen CD47;Putative uncharacterized protein	Cd47	D3Z749;Q61735-2;Q61735;Q61735-1;D3Z187;Q3U967	10.5	3.6412e-29	0.767519	7	0.939144	7	0.70191	9	0.95229	9	0.8272	8	1.01286	8	+		1.52762	0.535253	0.765543	0.968099	-0.385445	-0.0467736
IPI00124879;IPI00895999;IPI00831133;IPI00221819;IPI00831044	eIF-2B GDP-GTP exchange factor subunit delta;Translation initiation factor eIF-2B subunit delta;Eukaryotic translation initiation factor 2B, subunit 4 delta;Putative uncharacterized protein;Putative uncharacterized protein Eif2b4	Eif2b;Eif2b4;Eif2bd;Jgr1a;mCG_141150	Q61749-1;Q61749;Q3TYW7;D3Z780;Q61749-2	45.8	2.0641e-83	1.05965	19	1.0239	19	1.0905	17	1.0089	17	1.0065	12	1.00389	12			0.782903	0.750697	1.05222	1.01223	0.0734307	0.0175337
IPI00124959	Ki-67 protein;Mki67 protein	Ki-67;Mki67	Q61769;Q7TSF6	19.4	1.2949e-138	1.13871	36	0.900495	36	1.0368	41	0.96922	41	1.1063	36	0.921829	36			1.07148	1.10195	1.09394	0.930515	0.129527	-0.103899
IPI00124973;IPI00853964;IPI00857704;IPI00648623;IPI00649538;IPI00857980	Importin alpha P1;Importin subunit alpha-2;Karyopherin subunit alpha-2;Pendulin;Pore targeting complex 58 kDa subunit;RAG cohort protein 1;SRP1-alpha;Karyopherin (Importin) alpha 2;MCG2886, isoform CRA_a;Putative uncharacterized protein;Kpna2 protein	Kpna2;Rch1;mCG_2886;RP23-170A23.5-001	P52293;Q52L97;Q641N9	58.4	1.3101e-289	0.866026	31	0.678748	31	1.006	29	1.0627	29	0.86904	34	0.764175	34			0.696582	0.557648	0.913689	0.835208	-0.130226	-0.259793
IPI00124979;IPI00775821;IPI00775899;IPI00226581;IPI00756836;IPI00118523	Heterogeneous nuclear ribonucleoprotein G;Putative uncharacterized protein;RNA binding motif protein, X chromosome;RNA binding motif protein, X chromosome, isoform CRA_e;RNA binding motif protein, X chromosome, isoform CRA_b;RNA binding motif protein X chromosome retrogene;RNA binding motif protein, X chromosome, isoform CRA_c	mCG_17339;Rbmx;RP23-372E6.2-002;RP23-372E6.2-004;Rbmxrt	Q9WV02;A2AFI3;B0LAC3;Q8C2U6;Q9R0Y0	46.3	1.1738e-99	1.02404	3	0.943218	3	1.2604	3	1.0808	3	1.246	2	1.1783	2			0.844145	0.351576	1.17681	1.06744	0.234887	0.0941544
IPI00124980;IPI00831643;IPI00886408	Mammalian guanine nucleotide exchange factor mSec12;Prolactin regulatory element-binding protein;Prolactin regulatory element binding, isoform CRA_c;Putative uncharacterized protein;Prolactin regulatory element binding, isoform CRA_b;Putative uncharacterized protein Preb	Preb;Sec12;mCG_23495	Q9WUQ2;Q3UAP1;D3Z3S1;Q9CTJ7	36.9	2.7304e-43	1.06499	5	1.15249	5	0.88787	6	0.92886	6	0.89822	9	1.03141	9			0.34462	0.18775	0.950358	1.03758	-0.0734563	0.053228
IPI00125035;IPI00651878;IPI00648501;IPI00649018;IPI00666165	Adenylate kinase 3-like;Adenylate kinase isoenzyme 4, mitochondrial;ATP-AMP transphosphorylase;Adenylate kinase 3 alpha-like 1;Putative uncharacterized protein	Ak3b;Ak3l1;Ak4;Ak-4;RP23-301M3.3-001;RP23-301M3.3-002;RP23-301M3.3-004;RP23-301M3.3-006	Q9WUR9;Q3U489;Q3UYL0;A2ARF6;A2ARF5;A2ARF3	32.7	5.4098e-20	0.827678	8	0.991473	8	0.58372	4	0.85405	4	0.75166	6	1.04039	6			1.07893	0.259023	0.721019	0.96197	-0.47189	-0.0559356
IPI00125091;IPI00649913;IPI00648086;IPI00649463;IPI00649088;IPI00648767;IPI00648929;IPI00648482;IPI00649199;IPI00649510	LIM and SH3 domain protein 1;Metastatic lymph node gene 50 protein;Lasp1 protein;LIM and SH3 protein 1;LIM and SH3 protein 1, isoform CRA_b;Putative uncharacterized protein	Lasp1;Mln50;mCG_21894;RP23-386E10.6-001;RP23-386E10.6-011;RP23-386E10.6-010;RP23-386E10.6-005;RP23-386E10.6-006;RP23-386E10.6-007	Q61792;Q543N3;A2A6H0;A2A6G9;A2A6G8;A2A6G7;A2A6G6	24.7	2.1843e-26	0.693337	4	0.989218	4	0.74803	2	1.0009	2	0.76117	3	0.931619	3	+		2.07332	0.456868	0.734179	0.973912	-0.445796	-0.0381363
IPI00125143;IPI00874737;IPI00462975;IPI00856439;IPI00885242;IPI00957042	Actin-related protein 2/3 complex subunit 1B;Arp2/3 complex 41 kDa subunit;p41-ARC;Putative uncharacterized protein;Arpc1b protein;Actin related protein 2/3 complex, subunit 1B;Actin related protein 2/3 complex, subunit 1B, isoform CRA_a;Actin related protein 2/3 complex, subunit 1B, isoform CRA_b;Putative uncharacterized protein Gm5637	Arpc1b;mCG_126730;Gm5637	Q9WV32;Q3TBA2;Q3TCE7;Q3U094;Q91Z25;Q9CRC4;D3Z086	56.1	1.4152e-210	0.881834	35	0.966464	35	0.86679	34	0.98543	34	0.94968	32	0.97078	32		+	1.20433	1.32791	0.899435	0.974224	-0.152909	-0.037674
IPI00125220	Cathepsin Z;Cathepsin Z, isoform CRA_b;Putative uncharacterized protein	Ctsz;mCG_9962;RP23-59M10.3-001	Q9WUU7;Q545I6;Q9ES94	25.4	4.1537e-54	0.901795	13	0.916506	13	0.85651	6	0.96447	6	1.0007	8	1.02563	8			0.695819	0.376014	0.919668	0.968869	-0.120815	-0.0456266
IPI00125266;IPI00831107;IPI00831029	Acid ceramidase;Acid ceramidase subunit alpha;Acid ceramidase subunit beta;Acylsphingosine deacylase;N-acylsphingosine amidohydrolase;Putative uncharacterized protein;N-acylsphingosine amidohydrolase 1, isoform CRA_a	Asah;Asah1;mCG_17727	Q9WV54;Q3TWT5;Q3U646;Q3U8A7;Q78P93	36	6.6891e-29	1.09966	18	0.858295	18	1.1234	14	0.92159	14	1.286	12	1.15875	12			1.05652	0.108552	1.16969	0.979545	0.226123	-0.0298168
IPI00125267	33 kDa VAMP-associated protein;Vesicle-associated membrane protein-associated protein A	Vap33;Vapa	Q9WV55	62.2	2.6236e-63	1.11559	31	1.15154	31	1.1093	25	1.098	25	1.0069	18	0.970591	18			0.800439	0.505502	1.07726	1.07338	0.107369	0.102158
IPI00420803;IPI00464104;IPI00125270;IPI00857711;IPI00762599;IPI00453967;IPI00856329;IPI00111328;IPI00338889;IPI00653463;IPI00857501;IPI00858060	Regulatory protein TSC-22;TGFB-stimulated clone 22 homolog;Transforming growth factor beta-1-induced transcript 4 protein;TSC22 domain family protein 1;TSC22-related inducible leucine zipper 1b;Putative uncharacterized protein Tsc22d1;Putative uncharacterized protein;TSC22 domain family, member 1;Tsc22d2 protein;TSC22D2 isoform 4	Kiaa1994;Tgfb1i4;Tilz1b;Tsc22;Tsc22d1;mCG_17765;Tsc22d2	P62500-1;P62500;P62500-3;D3Z0V7;P62500-2;Q3UXU0;D3YW86;Q3V1I7;Q148S0;Q3U1C5;Q6PE86;Q9CVK3;A7LCN1	2.5	3.8183e-89	0.757232	4	1.08697	4	0.63202	7	0.92906	7	0.71004	4	1.24271	4	+		1.67909	0.334561	0.699764	1.08625	-0.51506	0.119353
IPI00750061;IPI00125319	Glycogen synthase kinase-3 beta;Putative uncharacterized protein;Glycogen synthase kinase 3 beta;Glycogen synthase kinase 3 beta/tau protein kinase I	Gsk3b;mCG_129094	Q9WV60;Q3TB31;Q5KU03	21.2	2.1725e-15	0.946432	6	1.05899	6	1.0517	5	1.0103	5	1.0145	4	1.0727	4			0.0334021	0.89316	1.00421	1.04733	0.00606193	0.0667125
IPI00125326	Guanine insertion enzyme;Queuine tRNA-ribosyltransferase;tRNA-guanine transglycosylase	Qtrt1;Tgt;Tgut	Q9JMA2	19.4	4.0787e-31	0.813273	5	0.967586	5	0.88548	5	1.0519	5	0.81237	5	1.15233	5	+		1.60956	0.395018	0.837041	1.05727	-0.25663	0.0803447
IPI00125382	NOC2-like protein;Nucleolar complex protein 2 homolog	Noc2l	Q9WV70	19.9	1.0296e-136	1.00057	11	1.03149	11	1.0855	11	1.0092	11	0.93445	7	0.929282	7			0.0363817	0.118614	1.00684	0.989991	0.00983459	-0.0145126
IPI00125396;IPI00761910;IPI00170011;IPI00857014	Histone RNA hairpin-binding protein;Histone stem-loop-binding protein;Putative uncharacterized protein;MCG16335, isoform CRA_b;Slbp protein;Putative uncharacterized protein Slbp	Hbp;Slbp;mCG_16335	P97440;Q3TSD8;Q3U4T7;Q3V2L1;Q8K2W7;D3Z1S0	8.4	3.8697e-05	1.08746	2	0.972763	2	1.0651	2	1.155	2	1.6565	2	0.806257	2			0.568333	0.107378	1.26969	0.978006	0.344474	-0.0320842
IPI00125450	DR-nm23;nm23-M3;Nucleoside diphosphate kinase 3;Nucleoside diphosphate kinase C;Nucleoside diphosphate kinase	Nme3;Ndk3	Q9WV85;Q9CWA5;Q9JIK8	38.5	7.7665e-40	0.708868	6	1.01104	6	0.76276	5	1.1856	5	0.62604	6	0.916338	6	+		1.60982	0.144311	0.699223	1.03766	-0.516176	0.0533333
IPI00125481;IPI00757072;IPI00654147;IPI00762117;IPI00955151	UBCH2;Ubiquitin carrier protein H;Ubiquitin-conjugating enzyme E2 H;Ubiquitin-conjugating enzyme E2-20K;Ubiquitin-protein ligase H;Ubiquitin carrier protein;Putative uncharacterized protein Ube2h;Putative uncharacterized protein;Putative uncharacterized protein Gm2058	Ube2h;Gm2058	P62257;Q3V2N4;D3Z4Z1;Q3TTE3;D3Z2I4	31.1	5.3084e-41	1.19172	6	1.1443	6	1.0109	6	0.86824	6	1.2553	7	1.1515	7			0.772079	0.169106	1.15264	1.05468	0.204944	0.0768049
IPI00125509;IPI00856601;IPI00858052;IPI00856479;IPI00856226;IPI00858288	Mitochondrial import inner membrane translocase subunit Tim9 B;TIMM10B;Putative uncharacterized protein Dnhd1	Fxc1;Tim9b;Timm9b;Dnhd1	Q9WV96;D3YVK4;D3YVK5;D6RG99	54	6.503e-22	0.84538	5	0.960523	5	1.0083	5	1.0424	5	0.89346	5	0.944644	5			0.651379	0.219069	0.915713	0.982522	-0.127032	-0.0254382
IPI00125510;IPI00911149;IPI00284515;IPI00911179;IPI00649109;IPI00649936	Putative uncharacterized protein;Zinc finger protein 207;Zinc finger protein 207, isoform CRA_c;Zinc finger transcription factor ZNF207;Zfp207 protein;49 kDa zinc finger protein;Zinc finger protein 207, isoform CRA_a	mCG_19062;RP23-252E4.3-001;Zfp207;ZNF207;RP23-252E4.3-002	Q9JMD0;Q99LA2;Q9Z326	17	2.9215e-27	0.921744	9	0.930233	9	1.0341	9	1.1284	9	0.95706	7	0.844238	7			0.33598	0.165466	0.970968	0.967624	-0.0425044	-0.0474822
IPI00125513	Mitochondrial import inner membrane translocase subunit Tim9	Tim9;Tim9a;Timm9;Timm9a	Q9WV98	80.9	1.2934e-66	1.02772	7	0.989903	7	1.1687	7	1.0326	7	1.0222	8	0.905305	8			0.587372	0.24135	1.07287	0.975936	0.101479	-0.0351415
IPI00125570	Trafficking protein particle complex subunit 2-like protein	Trappc2l	Q9JME7	38.1	4.9759e-26	0.845881	5	0.964878	5	0.82641	7	0.95577	7	1.0546	3	1.09754	3			0.493564	0.0285826	0.908964	1.00606	-0.137706	0.00871953
IPI00653062;IPI00125592	Putative uncharacterized protein;Coenzyme Q biosynthesis protein 7 homolog;Timing protein clk-1 homolog;Ubiquinone biosynthesis protein COQ7 homolog;Coq7 protein	Coq7	Q3TYT1;P97478;Q8K359	21.1	2.5002e-28	0.968148	6	0.913659	6	0.96404	5	0.97418	5	1.1849	9	0.968711	9			0.173393	0.86156	1.03903	0.952183	0.0552364	-0.0706888
IPI00125652;IPI00828588	Thioredoxin, mitochondrial;Thioredoxin-2	Txn2	P97493	37.3	1.2748e-15	0.819068	2	0.99453	2	0.96601	4	1.0662	4	0.82663	6	0.911743	6			0.927194	0.0826137	0.870569	0.990824	-0.199969	-0.0132986
IPI00125658	Gamma-ECS;Gamma-glutamylcysteine synthetase;GCS heavy chain;Glutamate--cysteine ligase catalytic subunit;Glutamate-cysteine ligase, catalytic subunit, isoform CRA_c;Putative uncharacterized protein;Gamma-glutamylcysteine synthetase heavy subunit	Gclc;Glclc;mCG_14389;Ggcs-hs	P97494;Q3TEF1;Q3UNA7;Q9QZG5	16.6	1.1552e-19	1.02109	8	0.901144	8	0.98759	8	1.0366	8	1.099	8	1.06309	9			0.407513	0.0140776	1.03589	1.00028	0.0508733	0.000403476
IPI00125662;IPI00830923;IPI00515361;IPI00830298;IPI00830822	BRG1-associated factor 155;SWI/SNF complex 155 kDa subunit;SWI/SNF complex subunit SMARCC1;SWI/SNF-related matrix-associated actin-dependent regulator of chromatin subfamily C member 1;SWI3-related protein;Putative uncharacterized protein;Putative uncharacterized protein Smarcc1	Baf155;Smarcc1;Srg3	P97496-1;P97496;Q3UMX0;Q3UPK0;Q3UNN4;P97496-2;D3Z1X8	21.9	1.423e-183	0.96768	24	0.954654	24	1.0755	25	1.0489	25	1.0023	22	0.915667	22			0.158127	0.262515	1.01516	0.973074	0.0217069	-0.0393791
IPI00125676	Caspase-1;Caspase-1 subunit p10;Caspase-1 subunit p20;Interleukin-1 beta convertase;Interleukin-1 beta-converting enzyme;p45	Casp1;Il1bc	P29452	9	4.1971e-12	0.853461	5	1.02813	5	1.147	5	0.86847	5	0.9329	2	0.946611	2			0.117676	0.433021	0.977787	0.947737	-0.032408	-0.0774415
IPI00125681;IPI00654122	GPI transamidase component PIG-S;Phosphatidylinositol-glycan biosynthesis class S protein;Putative uncharacterized protein;Phosphatidylinositol glycan anchor biosynthesis, class S	Pigs;mCG_10822	Q6PD26;Q3U643;Q3V307;Q3V3K6;Q3V397	23.8	4.1948e-38	0.9802	7	0.952381	7	1.0652	7	1.0452	7	0.93794	10	1.06805	10			0.0609596	0.207472	0.994447	1.02188	-0.00803411	0.0312193
IPI00125745;IPI00776201;IPI00776417;IPI00221805;IPI00654008	Metastasis-associated protein MTA3;Mta3 protein;Putative uncharacterized protein;MKIAA1266 protein	Mta3;mKIAA1266	Q924K8-1;Q924K8;A4FTZ3;Q3UII8;Q3UKM9;Q6ZPV1;Q924K8-2;Q3U3A7;Q3TY62	18.1	1.1636e-35	1.24667	4	1.12625	4	1.2549	2	1.0082	2	1.2598	3	1.28289	3	+		3.73793	0.670535	1.25379	1.13911	0.326294	0.187913
IPI00125771;IPI00875566;IPI00874965	Cervical cancer receptor;LETM1 domain-containing protein 1;MCC-32	Letmd1;Mccr	Q924L1-1;Q924L1;Q924L1-2;Q924L1-3	14.7	7.1642e-14	0.719683	3	0.968711	3	0.70025	3	1.0332	3	0.80645	3	1.02553	3	+		1.69622	0.148171	0.742128	1.00915	-0.43026	0.0131339
IPI00125776;IPI00113187	Deafness dystonia protein 1 homolog;Mitochondrial import inner membrane translocase subunit Tim8 A;MCG115064;MCG16602;Translocase of inner mitochondrial membrane 8 homolog a1 (Yeast)	Ddp1;Tim8a;Timm8a;Timm8a1;mCG_115064;mCG_16602;RP23-91G19.4-001	Q9WVA2;B1AV37	85.6	6.951e-33	1.04562	6	0.928591	6	1.1537	4	1.0079	4	1.1087	10	0.876808	10			1.11365	0.611362	1.10267	0.937767	0.141006	-0.0926992
IPI00125778;IPI00128986;IPI00458794	SM22-beta;Transgelin-2	Kiaa0120;Tagln2	Q9WVA4	91	0	0.968148	111	1.0189	111	0.97959	115	1.0143	115	1.0564	145	0.993739	145			0.00707984	0.434618	1.00138	1.00898	0.00198855	0.0128976
IPI00125807;IPI00928220;REV__IPI00654003	Mannose-6-phosphate isomerase;Phosphohexomutase;Phosphomannose isomerase	Mpi;Mpi1;Pmi;mCG_4013	Q924M7;Q3V100;Q921Z9	39.2	4.5188e-46	1.07981	9	1.08372	9	1.026	7	1.0109	7	1.1483	8	1.03044	8			0.877381	0.719461	1.0847	1.04169	0.1173	0.0589197
IPI00857354;IPI00125829;IPI00756318;IPI00969809;IPI00230064;IPI00115231;IPI00889900;IPI00750622	Electroneutral potassium-chloride cotransporter 3;K-Cl cotransporter 3;Solute carrier family 12 member 6;Solute carrier family 12, member 6;Solute carrier family 12, member 6, isoform CRA_b;Putative uncharacterized protein;Slc12a6 protein;Solute carrier family 12, member 6, isoform CRA_a;Electroneutral potassium-chloride cotransporter 1;Erythroid K-Cl cotransporter 1;Solute carrier family 12 memb…	Kcc3;Slc12a6;mCG_20782;RP23-208E23.1-001;RP23-208E23.1-003;RP23-208E23.1-004;Slc12a4;Kcc1;mCG_20461;KCC1;RP23-208E23.1-005	Q924N4-2;Q924N4;A2AGK1;Q924N4-1;Q3V0N8;Q6P6P5;A2AGJ6;Q3TJG5;Q3TJM8;Q3TLV0;Q3TWV2;Q3U689;Q3U9N0;Q3UDQ8;Q9JIS8;Q3TPD4;Q3TWZ6;Q6NXV2;Q9QY65;Q9QY75;A2AGJ9;Q3UVD1	2.2	0.00019132	1.18907	3	0.984349	3	1.2581	4	0.94779	4	1.4075	2	1.53182	2	+		1.42437	0.283411	1.28489	1.15465	0.361647	0.207458
IPI00757830;IPI00125851;IPI00830653;IPI00281149;IPI00126619;IPI00121082;IPI00331410;IPI00551229;IPI00170297;IPI00830565	Chloride channel 5;Putative uncharacterized protein;Chloride channel protein 5;Chloride transporter ClC-5;H(+)/Cl(-) exchange transporter 5	Clcn5;RP23-146I4.3-004;Clc5	B1ATV0;Q3UL16;Q8CI67;Q9WVD4;Q8C6W8	11.3	5.8072e-12	1.20338	4	1.31055	4	1.0044	5	1.0627	5	1.0098	3	1.30241	3			0.420696	0.990403	1.07253	1.22522	0.101015	0.293038
IPI00125880	Protein kinase C and casein kinase substrate in neurons protein 2;Protein kinase C and casein kinase substrate in neurons 2, isoform CRA_a;Putative uncharacterized protein	Pacsin2;mCG_4195	Q9WVE8;Q3TDA7;Q3UP40;Q8BNK9	23.9	4.9199e-29	1.12018	6	1.27561	6	1.2802	8	1.0114	8	1.1409	7	1.17211	7			1.22805	0.746909	1.18043	1.15304	0.23931	0.205443
IPI00125901;IPI00751092	40S ribosomal protein S13;MCG10205;MCG11549;MCG123365, isoform CRA_c;Putative uncharacterized protein;Ribosomal protein S13;Rps13 protein	Rps13;mCG_10205;mCG_11549;mCG_123365	P62301;Q5BLJ7;Q921R2	63.6	1.1786e-73	1.00694	50	0.95648	50	1.0294	49	0.99256	49	1.0581	55	0.946342	55			0.783013	0.879116	1.03148	0.965128	0.0447148	-0.0512085
IPI00125907	Translocating chain-associated membrane protein 1;Putative uncharacterized protein;Tram1 protein;Translocating chain-associating membrane protein 1, isoform CRA_b	Tram1;mCG_19492	Q91V04;Q3TPI4;Q3UAT2;Q3ULV0;Q3UQ93;Q4FK14;Q9CVJ6	7.8	1.6245e-08	1.15225	6	0.995421	6	1.5425	3	0.98701	3	1.0613	3	0.969368	3			0.692009	0.761586	1.25202	0.983933	0.324252	-0.023368
IPI00125923	Osteoclast-stimulating factor 1;SH3 domain protein 3	Ostf1;Sh3d3;Sh3p2	Q62422	50.7	1.4075e-68	0.936154	9	1.03996	9	0.86553	7	0.86092	7	0.95496	15	1.03637	15			0.981597	0.137897	0.918881	0.97908	-0.122049	-0.0305008
IPI00125929	Complex I-MLRQ;NADH dehydrogenase [ubiquinone] 1 alpha subcomplex subunit 4;NADH-ubiquinone oxidoreductase MLRQ subunit	Ndufa4	Q62425	56.1	2.2386e-29	1.01208	9	1.00528	9	1.3247	9	1.1409	9	0.98451	10	0.845737	10			0.365086	0.0373848	1.1071	0.997305	0.146783	-0.00389322
IPI00125931	Cystatin-B;Stefin-B	Cst6;Cstb;Stfb	Q62426	75.5	2.9547e-22	0.874202	8	1.02246	8	0.86813	9	0.99762	9	1.0588	11	1.12862	11			0.42147	0.46956	0.933711	1.04957	-0.0989524	0.0697941
IPI00830611;IPI00125950;IPI00279931;IPI00858120	Putative uncharacterized protein Carm1;Coactivator-associated arginine methyltransferase 1;Histone-arginine methyltransferase CARM1;Protein arginine N-methyltransferase 4	Carm1;Prmt4	D3YUP1;Q9WVG6-1;Q9WVG6;Q9WVG6-2	20.3	6.7412e-43	0.904895	10	1.08263	10	0.89923	12	1.0522	12	0.98554	11	0.965158	11			0.884239	0.340402	0.929888	1.03333	-0.10487	0.0472982
IPI00125971	26S protease regulatory subunit 10B;26S proteasome AAA-ATPase subunit RPT4;Proteasome 26S subunit ATPase 6;Proteasome subunit p42;Proteasome (Prosome, macropain) 26S subunit, ATPase, 6;Proteasome (Prosome, macropain) 26S subunit, ATPase, 6, isoform CRA_b;Psmc6 protein	Psmc6;Sug2;mCG_2025	P62334;Q14AQ1;Q8QZS9	69.7	1.3144e-186	1.13529	45	0.9993	45	1.1625	37	0.99727	37	1.1351	45	1.00506	45	+		2.46343	0.0761228	1.1443	1.00054	0.194462	0.00078169
IPI00126000	25 kDa FK506-binding protein;FK506-binding protein 3;Immunophilin FKBP25;Peptidyl-prolyl cis-trans isomerase FKBP3;Rapamycin-selective 25 kDa immunophilin;Rotamase;Putative uncharacterized protein	Fkbp25;Fkbp3	Q62446;Q3UBU9	57.6	1.4942e-77	1.14735	15	1.07696	15	1.2356	13	1.0308	13	1.2599	14	1.06978	14	+		1.67673	1.28283	1.21428	1.05918	0.280107	0.0829484
IPI00126011;IPI00947600	28S ribosomal protein S2, mitochondrial;Putative uncharacterized protein	Mrps2	Q924T2;Q8BQ99	31.6	4.8256e-42	0.85317	14	0.946074	14	0.91063	9	1.0078	9	0.86525	10	0.956572	10	+		1.66449	0.591684	0.87635	0.970148	-0.190421	-0.0437225
IPI00126042;IPI00757464	Ras-related protein Rab-14;RAB14 protein variant;RAB14 protein;Putative uncharacterized protein;Rab14;RAB14, member RAS oncogene family;RAB14, member RAS oncogene family, isoform CRA_b	Rab14;rab14;mCG_21262;RP23-186B18.6-001;RP23-186B18.6-002	Q91V41;Q50HW9;Q50HX0;Q50HX1;Q50HX2;Q50HX3;Q50HX4;A2AL34;Q3U9E0	86.5	6.0348e-198	0.998403	36	0.995718	36	1.0157	28	1.0361	28	1.0647	26	1.00687	26			0.501745	0.401704	1.02627	1.0129	0.0374068	0.0184847
IPI00126048	26S proteasome non-ATPase regulatory subunit 13;26S proteasome regulatory subunit p40.5;26S proteasome regulatory subunit RPN9;26S proteasome regulatory subunit S11;Proteasome (Prosome, macropain) 26S subunit, non-ATPase, 13	Psmd13;mCG_22589	Q9WVJ2;B2RT97	83.2	1.7709e-232	1.02734	41	1.02313	41	1.0952	41	1.0116	41	1.0782	35	0.97972	35			1.10275	0.122008	1.06691	1.00482	0.0934418	0.00693366
IPI00126069;IPI00648960;IPI00672907	Eif2b3 protein;Eukaryotic translation initiation factor 2B, subunit 3;MCG14442;Putative uncharacterized protein	Eif2b3;mCG_14442;RP23-59L24.1-001;RP23-59L24.1-002	A0AUM9;A4FUS0;B1AUN2;B1AUN3;Q3UKV0	47.6	1.3769e-69	1.09607	14	1.03904	14	1.1257	14	0.95737	14	1.1234	12	1.05929	12	+		2.2115	0.20037	1.11506	1.01856	0.157117	0.026538
IPI00126072	Synaptic vesicle membrane protein VAT-1 homolog;Putative uncharacterized protein;Vesicle amine transport protein 1 homolog (T californica);Vat1 protein	Vat1;Vat-1;mCG_20223;RP23-328K2.5-001	Q62465;Q3TXD3;Q3U331;Q499X4;Q5RKP0	45.3	5.4776e-170	1.30227	23	1.14904	23	1.2279	21	0.95171	21	1.2059	21	1.16266	21	+		1.95636	0.465354	1.24536	1.0878	0.316559	0.121417
IPI00126083;IPI00653573;IPI00402968	EH domain-containing protein 1;PAST homolog 1;Putative uncharacterized protein;EH-domain containing 1	Ehd1;Past1;mCG_5032	Q9WVK4;Q3TCK3;Q3TGS1;Q3TIT3;Q3TUW9;Q80ZZ0;Q8K1X5;Q3T9A1	38.6	8.8305e-89	1.17069	17	1.02991	17	1.1675	15	1.0436	15	1.0831	15	1.04959	15	+	+	1.44451	1.72327	1.14043	1.04103	0.189576	0.0580171
IPI00461132;IPI00126092;IPI00876155;IPI00323053;IPI00128856	Leukocyte common antigen;Lymphocyte antigen 5;Receptor-type tyrosine-protein phosphatase C;T200;Putative uncharacterized protein;Leucocyte common antigen (L-CA);Lymphocyte common antigen;Ptprc protein	Ly-5;Ptprc	P06800-1;P06800;P06800-2;Q3U382;Q8C6Q7;Q64730;P06800-3;A1E2H6;Q05C79	17.8	7.5832e-66	0.782044	16	1.10619	16	0.70715	22	1.0524	22	0.84578	19	1.13683	19	+		1.40463	1.26914	0.778325	1.09847	-0.361556	0.135501
IPI00126115;IPI00278561;IPI00653231	Sideroflexin-3;Putative uncharacterized protein	Sfxn3	Q91V61-1;Q91V61;Q91V61-2;Q3U4F0	49.8	3.6379e-81	0.974944	8	1.02817	8	0.93905	8	0.98576	8	0.92844	4	1.15635	4			1.17436	0.416399	0.947478	1.05676	-0.0778357	0.0796487
IPI00126116;IPI00752477;IPI00387328;CON__Q2YDI2;IPI00112633;IPI00757918	Origin recognition complex subunit 4;Putative uncharacterized protein;Origin recognition complex, subunit 4-like (S. cerevisiae);Origin recognition complex, subunit 4-like (S. cerevisiae), isoform CRA_a	Orc4;Orc4l;mCG_17058;RP23-139F8.4-001;RP23-139F8.4-008	O88708;Q8BN98;Q8BTB0;Q8C693;Q91V62;A2AI40	18	1.0363e-20	0.873897	7	0.959693	7	1.0966	6	1.0232	6	1.0853	6	0.863409	6			0.057562	0.417848	1.0186	0.948767	0.0265861	-0.0758739
IPI00126120;IPI00876504	Glutathione S-transferase zeta 1;GSTZ1-1;Maleylacetoacetate isomerase;Brain cDNA, clone MNCb-6148, similar to Mus musculus glutathione transferase zeta 1 (maleylacetoacetate isomerase) (Gstz1), mRNA	Gstz1;Maai	Q9WVL0;Q9JJA0	36.1	1.3863e-14	0.93362	3	1.18865	3	0.89614	3	0.8814	3	1.0016	8	1.03099	8			0.674839	0.100123	0.943787	1.03368	-0.0834675	0.0477907
IPI00554983;IPI00126175;IPI00875348	Protein S100-A1;S100 calcium-binding protein A1;S-100 protein alpha chain;S-100 protein subunit alpha;Putative uncharacterized protein;S100 calcium binding protein A1;S100 calcium binding protein A1, isoform CRA_c	S100a1;mCG_68132;S100A1	P56565;Q91V77;Q9D3M4;Q9JL08	43.6	2.1029e-87	1.02646	4	0.94304	4	1.1551	3	1.0825	3	6.2402	3	0.749008	3			0.430672	0.307524	2.80725	0.924849	1.48916	-0.11271
IPI00126191;IPI00113886	Lamin-B2;Putative uncharacterized protein	Lmnb2	P21619-1;P21619;P21619-2;Q3V159	53.9	4.9504e-93	1.09557	20	1.05819	20	1.0071	17	0.99994	17	0.98998	15	0.920132	15			0.350074	0.0723197	1.03088	0.992754	0.0438793	-0.0104917
IPI00126204;IPI00853826;IPI00857926	RNA-binding motif protein 42;RNA-binding protein 42;Putative uncharacterized protein Rbm42	Rbm42	Q91V81-2;Q91V81;Q91V81-1;D3YYW8	13.8	1.9042e-47	0.83689	6	1.01678	6	0.74472	4	0.97159	4	0.8332	7	0.990786	7	+		1.53433	0.192713	0.804937	0.993051	-0.313053	-0.0100605
IPI00126248;IPI00762047;IPI00830265	Putative uncharacterized protein;ATP citrate lyase;ATP-citrate (pro-S-)-lyase;ATP-citrate synthase;Citrate cleavage enzyme;ATP citrate lyase, isoform CRA_b;Acly protein	Acly;RP23-392I3.9-005;mCG_20527;RP23-392I3.9-001	Q3TED3;Q3UEA1;Q3V117;Q91V92;A2A4H2;Q3UVY4;Q6P063;Q8VDM8;Q99K05	50.4	0	1.14211	71	1.16465	71	0.9674	89	1.0141	89	1.0149	68	1.20424	68			0.284017	0.808937	1.04147	1.12766	0.0586227	0.173334
IPI00126253;IPI00882182;IPI00880251;IPI00880371	LAG1 longevity assurance homolog 2;Translocating chain-associating membrane protein homolog 3;Putative uncharacterized protein Lass2	Lass2;Trh3	Q924Z4;D3Z0Z2;D3YTM0	20.8	4.0469e-112	0.730353	5	0.999001	5	0.71569	4	1.0364	4	0.68928	8	0.943218	8	+		2.60663	0.096745	0.711774	0.992873	-0.490508	-0.0103188
IPI00126255	Inositol monophosphatase 2;Inositol-1(or 4)-monophosphatase 2;Myo-inositol monophosphatase A2;Putative uncharacterized protein;Inositol (Myo)-1(Or 4)-monophosphatase 2, isoform CRA_b;Myo-inositol monophosphatase 2	Impa2;mCG_10505	Q91UZ5;Q3TAU6;Q3TC14;Q3U3B7;Q924A9	23.1	1.0405e-18	0.934405	3	0.955932	3	0.85528	8	0.93081	8	0.90866	5	0.925155	5		+	1.25926	1.63503	0.899448	0.937299	-0.152888	-0.093419
IPI00750414;IPI00126256;IPI00460648	Exportin-6;Ran-binding protein 20;MKIAA0370 protein	Ranbp20;Xpo6;mKIAA0370	Q924Z6-1;Q924Z6;Q924Z6-2;Q8CHG0	4.3	9.8266e-18	1.16303	3	1.17993	3	0.85153	3	1.0131	3	0.72954	3	0.995223	3			0.290436	0.402238	0.914701	1.06275	-0.128627	0.0878023
IPI00126300;IPI00474872;IPI00110806;IPI00874741;IPI00126458;IPI00556810;IPI00474494;IPI00754215;IPI00875163;IPI00969830;IPI00624138;IPI00109996;IPI00762414;IPI00473303;IPI00625520;IPI00126969;IPI00312980;IPI00919092;IPI00126303;IPI00475358;IPI00626466;IPI00874518;IPI00957083;IPI00830912;IPI00606734;IPI00473869;IPI00622540;IPI00110805;IPI00856542;IPI00474787;IPI00874827;IPI00474477;IPI00875490;IPI…	H-2 class I histocompatibility antigen, D-K alpha chain;MHC class I antigen H-2D;MHC class I H2 gene (haplotype k),;MHC class I heavy chain;mRNA;H-2 class I histocompatibility antigen, K-B alpha chain;MHC class I H2-K-alpha-2 gene (haplotype bm9), partial exon 3.;MHC class I H2-K gene (haplotype bml), aa 92-182, clone E107.1.1.;Putative uncharacterized protein;H2K1(B);(strain bm6) alpha-2 domain …	H2-D1;H-2D;H2-Q2;H-2D(k);H2-K;H2-K1;H2-K1(b);H2-gs10;H2-Q1;H2-GS10;H2-GS9;H2-Q4	P14426;Q31116;Q31211;Q95457;Q61892;P01901;Q31189;Q31190;Q3TH01;Q3TVI9;Q3UBW0;Q7JJ15;Q95555;Q61894;Q8HWB2;Q31155;Q0WXH7;Q0WXI6;Q31152;Q31220;Q3UWA5;Q95H92	22.4	5.0444e-64	1.04218	12	1.08724	12	0.81855	10	0.88745	10	0.93234	8	1.19918	8			0.410834	0.19492	0.931022	1.05796	-0.103112	0.0812827
IPI00126317;IPI00856664;IPI00856574;IPI00856831	DnaJ homolog subfamily C member 2;Mouse Id associate 1;Zuotin-related factor 1;Putative uncharacterized protein	Dnajc2;Mida1;Zrf1	P54103;Q3TE39;Q3TTG9;Q3UVT4;Q3TTI5	22.5	2.8365e-36	0.880514	12	1.04189	12	0.85627	9	1.0122	9	0.84175	8	0.918274	8	+		2.13007	0.0937881	0.859511	0.990789	-0.218411	-0.0133496
IPI00126365	Bone marrow proteoglycan;Eosinophil granule major basic protein;Proteoglycan 2;Proteoglycan 2, bone marrow;Putative uncharacterized protein	Mbp-1;Prg2;mCG_3556;RP23-232L15.2-001	Q61878;Q545D8	14.3	2.0359e-14	0.221798	2	0.747496	2	0.20189	3	1.9877	3	0.16648	2	0.285886	2	+		2.57459	0.179895	0.196723	1.00703	-2.34576	0.0101027
IPI00126389;IPI00652944;IPI00675666	Fragile X mental retardation, autosomal homolog 2;Putative uncharacterized protein;Fragile X mental retardation syndrome-related protein 2	Fxr2;Fxr2h;RP23-422L16.5-006	Q6P5B5;Q3TA75;Q9WVR4	17.8	2.4185e-34	0.888021	5	0.987947	5	1.0173	4	0.96518	4	1.0497	3	1.14286	3			0.117413	0.192378	0.985007	1.03199	-0.0217943	0.0454356
IPI00126396;IPI00857053;IPI00856765;IPI00856825;IPI00857062	CDC47 homolog;DNA replication licensing factor MCM7;MCG10694, isoform CRA_a;Putative uncharacterized protein;Putative uncharacterized protein Mcm7	Cdc47;Mcm7;Mcmd7;mCG_10694	Q61881;Q3U4T8;Q3UDI8;Q3V122;D3Z6N3	63.1	0	0.892937	63	0.920726	63	0.8821	64	0.99586	64	0.8931	55	0.927902	55	+		2.91324	0.786263	0.889379	0.948163	-0.16913	-0.0767937
IPI00126499	Down syndrome critical region protein 3 homolog;Down syndrome critical region protein A homolog;Down syndrome critical region gene 3;Down syndrome critical region gene 3, isoform CRA_c	Dcra;Dscr3;Dscra;mCG_19606;RP23-115D20.1-001	O35075;A6X962	36.7	3.6407e-103	1.14257	8	1.11175	8	1.134	2	0.99236	2	0.94579	7	0.988045	7			0.412091	0.272298	1.07412	1.03072	0.103155	0.0436516
IPI00126634	Polymerase delta-interacting protein 2;Polymerase (DNA-directed), delta interacting protein 2;Polymerase (DNA-directed), delta interacting protein 2, isoform CRA_a	Poldip2;mCG_1592;RP23-399H5.6-001	Q91VA6;Q5SYH1	38.9	6.8635e-62	1.04135	16	0.985222	16	0.96288	10	1.0111	10	1.033	8	1.07301	8			0.164944	0.325924	1.01241	1.02311	0.0177947	0.0329608
IPI00126635	Isocitrate dehydrogenase 3 (NAD+) beta;Tumor-related protein	Idh3b;mCG_9915;RP23-20A6.5-001	Q91VA7	44.8	1.351e-82	0.967118	17	0.950751	17	0.93462	15	0.9703	15	0.93038	28	0.934492	28	+	+	1.37669	1.34655	0.944039	0.951848	-0.0830811	-0.0711973
IPI00126716;IPI00648352;IPI00918622	ATP-dependent RNA helicase DDX48;ATP-dependent RNA helicase eIF4A-3;DEAD box protein 48;Eukaryotic initiation factor 4A-III;Eukaryotic translation initiation factor 4A isoform 3;Eukaryotic translation initiation factor 4A, isoform 3;Putative uncharacterized protein Gm5580	Ddx48;Eif4a3;RP23-13O17.1-003;Gm5580	Q91VC3;A2AFK7;D3YU49	66.7	2.1853e-148	0.905551	37	1.01128	37	0.96916	37	1.0399	37	0.91072	50	0.981836	50			1.1232	0.232086	0.928477	1.011	-0.107062	0.0157886
IPI00126721	Growth hormone-inducible transmembrane protein	Ghitm	Q91VC9	21.7	9.9718e-49	1.07386	9	1.09492	9	1.0283	7	0.94135	7	1.0102	7	1.13167	7			0.738818	0.336405	1.03745	1.05598	0.0530465	0.0785817
IPI00126762	Casein kinase II subunit beta;Phosvitin	Ck2n;Csnk2b	P67871	58.6	1.654e-93	1.08466	25	1.04569	25	1.1849	18	1.0482	18	1.1229	23	0.979048	23	+		1.38204	0.394563	1.13082	1.02431	0.177368	0.0346545
IPI00876413;IPI00126804;IPI00756485;IPI00875976;IPI00845647	Zinc finger protein 265;Zinc finger Ran-binding domain-containing protein 2;Zinc finger, splicing;Zinc finger, RAN-binding domain containing 2;Zinc finger, RAN-binding domain containing 2, isoform CRA_a;Putative uncharacterized protein Zranb2	Zfp265;Zis;Znf265;Zranb2;mCG_2591	Q9R020-1;Q9R020;B2RRT9;D3Z4T9;D3Z4U0;D3Z4T7;Q9R020-2	24.3	4.2782e-29	0.968523	10	0.888731	10	0.89986	9	0.97917	9	1.1493	6	1.04266	6			0.00234221	0.253695	1.00589	0.970185	0.00847876	-0.0436678
IPI00126857	Pentatricopeptide repeat-containing protein 2	Ptcd2	Q8R3K3	15	1.1586e-14	0.646538	5	0.92081	5	0.66334	4	1.1644	4	0.81244	7	0.792016	7	+		1.40063	0.17068	0.707439	0.959076	-0.499322	-0.0602836
IPI00126861	Protein-glutamine gamma-glutamyltransferase 2;Tissue transglutaminase;Transglutaminase C;Transglutaminase-2	Tgm2	P21981	36.2	3.4016e-142	1.04395	22	1.29951	22	1.073	21	0.85199	21	0.92299	19	1.13679	19			0.0794994	0.221183	1.01331	1.0961	0.0190805	0.132376
IPI00126892	Mediator of ErbB2-driven cell motility 1;Protein MEMO1;Putative uncharacterized protein	Memo1	Q91VH6;Q3TWT2	54	7.8969e-156	0.644787	14	1.02053	14	0.57776	12	1.0745	12	0.55501	14	0.932836	14	+		2.14295	0.0595796	0.592519	1.00929	-0.755067	0.0133403
IPI00126913;IPI00464208	AAA-ATPase TOB3;ATPase family AAA domain-containing protein 3;ATPase family, AAA domain containing 3A;MCG142032;Putative uncharacterized protein	Atad3;Atad3a;Kiaa1273;mCG_142032;RP23-242K15.3-001	Q925I1-1;Q925I1;A2AD89;Q3TA78;Q925I1-2	20.5	9.919e-48	0.988435	12	0.918442	12	0.97018	8	0.92403	8	1.1886	8	1.03366	8			0.243981	0.427567	1.04907	0.958709	0.0691134	-0.0608345
IPI00126924	Cytosolic Fe-S cluster assembly factor NUBP1;Nucleotide-binding protein 1	Nubp1	Q9R060	17.5	3.2744e-27	1.06766	6	0.968429	6	0.98005	3	0.8862	3	1.028	2	1.0125	2			0.366653	0.450511	1.02524	0.955711	0.0359558	-0.0653534
IPI00126925	Cytosolic Fe-S cluster assembly factor NUBP2;Nucleotide-binding protein 2	Nubp2	Q9R061	30.5	7.176e-38	0.915583	9	0.924642	9	0.96822	7	1.0134	7	0.92615	10	1.06277	10			1.21372	0.0105518	0.936651	1.00027	-0.0944164	0.00038886
IPI00126940;IPI00138084;IPI00875531	Adenosine 5'-phosphotransferase;Adenosine kinase;Putative uncharacterized protein;Putative uncharacterized protein Adk	Adk	P55264-1;P55264;Q3TZR1;Q8BWS6;Q99PB8;P55264-2;D3Z6F2;Q8BMC5	60.7	3.2401e-128	1.20307	18	1.0353	18	1.1474	16	0.99738	16	1.2084	21	1.06081	21	+		2.03077	0.633783	1.18629	1.03116	0.246455	0.0442725
IPI00126943;IPI00473419	NDR1 protein kinase;Nuclear Dbf2-related kinase 1;Serine/threonine-protein kinase 38;Serine/threonine kinase 38;Serine/threonine kinase 38, isoform CRA_b;Putative uncharacterized protein	Ndr1;Stk38;mCG_21147;RP23-73N16.1-001;RP23-73N16.1-002	Q91VJ4;B2KF04;Q8BJ33;Q8BJS2;Q8BJE3	5.8	3.0621e-07	0.776096	2	1.13869	2	0.71528	2	0.9912	2	0.52618	2	0.85778	2			1.13042	0.0423328	0.672519	0.995891	-0.572354	-0.00594032
IPI00652900;IPI00881406;IPI00127009;IPI00356053;IPI00469792;IPI00356054;IPI00881141	Lbc's second cousin;Lymphoid blast crisis-like 2;Rho guanine nucleotide exchange factor 1;MFLJ00369 protein;Putative uncharacterized protein Arhgef1	Arhgef1;Lbcl2;Lsc;mFLJ00369	Q61210-5;Q61210;Q61210-1;Q6KAM6;Q61210-2;Q61210-4;Q61210-3;D3YVJ9	35.5	7.1225e-140	1.00842	32	1.02536	32	0.97133	23	1.0524	23	1.0443	26	1.02987	26		+	0.123353	1.31395	1.00802	1.03587	0.0115196	0.0508491
IPI00127021	NEDD8;Neddylin;Neural precursor cell expressed developmentally down-regulated protein 8;Ubiquitin-like protein Nedd8;Putative uncharacterized protein;Neural cell expressed, developmentally down-regulated gene 8, isoform CRA_a	Nedd8;Nedd-8;mCG_22053	P29595;Q3TY05;Q3UI46	56.8	5.6762e-34	0.973047	15	1.01711	15	1.0495	12	1.0136	12	1.0018	8	0.979048	8			0.11743	0.0846562	1.00812	1.00325	0.011661	0.00468409
IPI00127050;IPI00881534;IPI00408727;IPI00881568;IPI00881722	Inorganic pyrophosphatase 2, mitochondrial;Pyrophosphate phospho-hydrolase 2;Putative uncharacterized protein Ppa2	Ppa2	Q91VM9-1;Q91VM9;D3Z636;Q91VM9-2	34.8	2.0785e-41	0.918274	12	0.957671	12	0.83198	14	0.95324	14	0.89161	10	1.0951	10	+		1.31455	0.000665337	0.880621	1.002	-0.183406	0.00288696
IPI00954678;IPI00127071	Putative uncharacterized protein;DEAD box protein 41;Probable ATP-dependent RNA helicase DDX41	Ddx41	Q3TI21;Q3U0E0;Q3UAC4;Q9CUY2;Q91VN6	22.8	1.3955e-28	1.02981	7	0.997307	7	1.1417	8	0.98006	8	1.0348	10	0.976753	10			0.718592	0.857222	1.06877	0.984707	0.0959528	-0.0222338
IPI00127172	ATP-dependent RNA helicase DDX1;DEAD box protein 1;Putative uncharacterized protein;DEAD (Asp-Glu-Ala-Asp) box polypeptide 1	Ddx1	Q91VR5;Q3V1Z7;Q8BKG1;Q922B8	52.6	5.5415e-189	1.0752	33	0.978569	33	1.1091	37	1.016	37	1.1502	33	1.03381	33	+		1.4873	0.201282	1.1115	1.00946	0.152508	0.0135813
IPI00127174;IPI00857642;IPI00652919	60 kDa poly(U)-binding-splicing factor;Poly(U)-binding-splicing factor PUF60;Puf60 protein	Puf60	Q3UEB3-2;Q3UEB3;Q3UEB3-3;Q3UEB3-1;Q0VDY2	49.4	1.0506e-211	0.957304	26	0.962094	26	0.95262	25	1.0188	25	0.93576	23	0.938438	23	+		1.77742	0.430927	0.948561	0.973111	-0.0761869	-0.0393242
IPI00127176	Probable protein BRICK1		Q91VR8	77.3	1.2377e-27	1.13478	11	1.05188	11	1.193	9	0.89649	9	1.2251	6	0.987069	6	+		1.76278	0.181667	1.18429	0.978479	0.244025	-0.0313867
IPI00127237	Peroxin-14;Peroxisomal membrane anchor protein PEX14;Peroxisomal membrane protein PEX14;PTS1 receptor-docking protein;Peroxisomal biogenesis factor 14;Peroxisomal biogenesis factor 14, isoform CRA_b;Peroxisomal membrane anchor protein	Pex14;mCG_16658;RP23-121D17.1-001	Q9R0A0;B1AS89;Q9QX52	17.3	2.2519e-12	1.22312	5	1.07506	5	1.1457	3	1.0103	3	1.1595	5	1.10757	5	+		1.82147	0.821808	1.17611	1.06431	0.23402	0.0899174
IPI00880373;IPI00127274;IPI00880580;IPI00882062	Pus7 protein;Putative uncharacterized protein;MKIAA1897 protein;Pseudouridylate synthase 7 homolog (S. cerevisiae)	Pus7;mKIAA1897	B7ZNL8;Q3ULP8;Q3UQN6;Q69Z76;Q91VU7	36	9.4155e-133	0.985902	16	0.964134	16	1.0246	18	1.0006	18	1.0042	15	1.01365	15			0.148757	0.174805	1.0049	0.992796	0.00705271	-0.0104307
IPI00127315;IPI00403747	Golgin subfamily A member 7	Golga7;MNCb-1213	Q91W53-1;Q91W53;Q91W53-2	32.1	1.4754e-12	0.962557	5	0.94304	5	0.96453	4	1.0476	4	0.93242	3	0.975419	3	+		1.31666	0.137314	0.953169	0.988687	-0.0691963	-0.0164148
IPI00127358;IPI00649952	SH3 domain-binding glutamic acid-rich-like protein 3	Sh3bgrl3	Q91VW3	31.2	7.4822e-18	0.843028	10	1.03524	10	0.98556	9	1.0361	9	0.97469	9	1.00256	9			0.526974	0.809831	0.934426	1.02463	-0.0978476	0.0351059
IPI00127375;IPI00955716;IPI00754505	Myeloid differentiation primary response protein MyD88;Mutant MyD88-Lkd;Mutant MyD88-Poc;Putative uncharacterized protein;Myeloid differentiation primary response gene 88, isoform CRA_c	Myd88;mCG_20970	P22366-1;P22366;Q0PM15;Q0PM16;Q3TIB3;Q3U6W5;Q3U7M4;Q3UDG9;Q8C1X0;P22366-2	31.4	3.2331e-27	1.0027	7	1.02593	7	0.95733	4	0.8623	4	0.8903	9	0.969086	9			0.569753	0.375443	0.950109	0.952437	-0.0738349	-0.0703043
IPI00127406;IPI00857601	Lysyl hydroxylase 3;Procollagen-lysine,2-oxoglutarate 5-dioxygenase 3	Plod3	Q9R0E1	26.7	1.6774e-74	1.04196	18	0.9996	18	0.95305	23	0.97864	23	0.98626	15	1.09569	15			0.0891756	0.241585	0.993757	1.02464	-0.0090356	0.0351201
IPI00127415;IPI00849626;IPI00515155;IPI00649841;IPI00648014	Nucleolar phosphoprotein B23;Nucleolar protein NO38;Nucleophosmin;Numatrin;Putative uncharacterized protein;MCG68069;Nucleophosmin 1;Npm1 protein	Npm1;mCG_68069;RP23-323L8.2-001;RP23-323L8.2-006;RP23-323L8.2-003;RP23-323L8.2-002	Q61937;Q3U536;Q5SQB7;Q5U438;Q5SQB0;Q5BL09;Q5SQB5;Q3UDA7;Q8BSZ3;Q9DAY9	60.6	0	1.06993	93	0.943841	93	1.0676	84	1.0291	84	1.1696	100	0.965717	100			1.07174	0.304282	1.10238	0.979553	0.140618	-0.0298048
IPI00127417;IPI00379441;IPI00408489	nm23-M2;Nucleoside diphosphate kinase B;P18;Nucleoside diphosphate kinase;Down syndrome cell adhesion molecule-like protein	Nme2;mCG_1461;RP23-378I13.2-001;Dscaml1	Q01768;B0LAA8;Q5NC82;Q8R4B4	66.4	1.4486e-93	0.892937	6	0.990099	6	1.107	9	1.0909	9	0.99277	11	0.965531	11			0.0321742	0.128952	0.997569	1.01551	-0.00351152	0.0222042
IPI00127431;IPI00462641;IPI00850553;IPI00553344;IPI00956978	Activator of G-protein signaling 2;Dynein light chain Tctex-type 1;T-complex testis-specific protein 1;TCTEX-1;Tctex-1;Putative uncharacterized protein;Dynlt1 protein	Dynlt1;Tctel1;Tctex1;Tctex-1;Dynlt1c;100040531;Dynlt1f;Dynlt1b	P51807;A1E5T5;Q9DAS3;Q5EBK8;Q9CT63	91.2	6.2555e-126	1.13509	10	1.02716	10	1.4226	9	0.99948	9	1.1307	10	0.951656	10			0.927208	0.118356	1.22946	0.992765	0.298027	-0.0104764
IPI00127444;IPI00889918;IPI00460708;IPI00828454;IPI00648673;IPI00828507;IPI00169645;IPI00857765;IPI00857907	JmjC domain-containing histone demethylation protein 3B;Jumonji domain-containing protein 2B;Lysine-specific demethylase 4B;Jumonji domain containing 2B;Jumonji domain containing 2B, isoform CRA_c	Jhdm3b;Jmjd2b;Kdm4b;AC073761.3-001;mCG_22918;AC073761.3-002	Q91VY5-1;Q91VY5;B0V2M8;B0V2M9;Q91VY5-2	3.5	0.00017387	1.11852	4	0.903832	4	0.96264	3	0.73464	3	1.4355	2	1.2835	2			0.469711	0.110971	1.17222	0.973991	0.229243	-0.0380204
IPI00127447	85 kDa lysosomal membrane sialoglycoprotein;Lysosome membrane protein 2;Lysosome membrane protein II;Scavenger receptor class B member 2;Putative uncharacterized protein	Scarb2	O35114;Q3TCS7	9.6	4.8032e-49	1.4182	3	1.24133	3	1.4816	4	0.96748	4	1.5363	2	1.24397	2	+		2.45765	0.602111	1.4787	1.15092	0.564329	0.202793
IPI00127450;IPI00918242;IPI00918881;IPI00918085;IPI00918957;IPI00918321;IPI00918633	Alpha-D-mannoside mannohydrolase;Alpha-mannosidase 2C1;Mannosidase alpha class 2C member 1;Cytosolic alpha-D-mannosidase;Mannosidase, alpha, class 2C, member 1;Putative uncharacterized protein;Man2c1 protein	Man2c1;mCG_141875	Q91W89;Q3ZCX9;Q8BWY6;Q3TAW2;Q80XU4;Q9CTD5;Q3TBQ3	15.6	2.4742e-40	1.06598	8	1.04839	8	0.94384	8	1.0211	7	1.2112	4	0.99226	4			0.340395	0.477695	1.07367	1.02058	0.102557	0.029396
IPI00127454	RNA polymerase I-specific transcription initiation factor RRN3;Putative uncharacterized protein	Rrn3	B2RS91;Q3TD74	5.8	5.5414e-08	0.87512	3	0.565547	3	0.81397	4	0.82433	4	0.95788	2	0.742115	2			0.944054	1.0573	0.882323	0.710664	-0.18062	-0.492761
IPI00127492;IPI00880561	Stromal membrane-associated protein 1;Putative uncharacterized protein Smap1;Stromal membrane-associated protein 1, isoform CRA_b	Smap1;mCG_7897	Q91VZ6;D3YVX4	10	1.0681e-16	0.866852	5	0.950029	5	0.99042	3	0.95385	3	1.0128	4	0.907029	4			0.357899	1.25205	0.956691	0.936969	-0.0638758	-0.0939263
IPI00127493;IPI00857466	Anaphase-promoting complex subunit 4;Cyclosome subunit 4;Putative uncharacterized protein;Anaphase promoting complex subunit 4, isoform CRA_b	Anapc4;D5Ertd249e;mCG_18789	Q91W96;Q3TI31;Q3TM92;Q3TSH0	11.5	2.6067e-40	0.927816	5	0.955475	5	0.95957	3	1.0145	3	0.87366	4	0.90629	4			1.03326	0.500055	0.920349	0.958755	-0.119748	-0.0607661
IPI00127501	Protein C10	C10;Grcc10	O35127	63.5	2.1788e-49	0.904077	7	1.19513	7	0.78491	6	0.9639	6	0.66876	6	1.055	6			0.982784	0.39094	0.785916	1.07134	-0.347553	0.0994189
IPI00127554	Nucleolar protein EMG1 homolog;Probable ribosome biogenesis protein NEP1;Protein C2f;EMG1 nucleolar protein homolog (S. cerevisiae), isoform CRA_a;Putative uncharacterized protein	C2f;Emg1;Grcc2f;mCG_134298	O35130;Q542P8	78.3	2.7414e-98	0.995421	21	0.960615	21	0.99033	20	1.0378	20	0.94161	19	0.982318	19			0.527983	0.102339	0.975787	0.993578	-0.0353618	-0.00929532
IPI00127598;IPI00331463	ATPase inhibitor, mitochondrial;Inhibitor of F(1)F(o)-ATPase;ATPase inhibitory factor 1, isoform CRA_a;Putative uncharacterized protein;ATPase inhibitory factor 1;ATPase inhibitory factor 1, isoform CRA_b	Atpi;Atpif1;If1;mCG_16260;RP23-63D8.5-001	O35143;Q8BTA7;Q9D879	36.8	2.4134e-25	1.0062	6	0.9995	6	1.2158	5	1.064	5	1.1556	6	0.958222	6			0.749456	0.0678322	1.12587	1.00724	0.171035	0.0104083
IPI00127707;IPI00221799;IPI00221796;IPI00956778;IPI00411074;IPI00411075;IPI00473425	Alpha-CP2;CTBP;Poly(rC)-binding protein 2;Putative heterogeneous nuclear ribonucleoprotein X;Poly(RC) binding protein 2;Putative uncharacterized protein	Cbp;Hnrnpx;Hnrpx;Pcbp2	Q61990-1;Q61990;B2M1R7;Q3TF69;Q61990-3;Q61990-2;Q3V486;Q3TT81	70.2	7.0477e-203	1.09656	30	0.998801	30	1.0957	26	0.98279	26	1.0707	19	1.01181	19	+		2.06647	0.0902305	1.08765	0.9978	0.12122	-0.00317779
IPI00828325;IPI00127764	Pericentriolar material 1 protein;Pericentriolar material 1;Pericentriolar material 1, isoform CRA_b	Pcm1;mCG_17738	Q9R0L6-2;Q9R0L6;Q9R0L6-1;B2RSW8	4.1	1.4306e-32	1.03627	9	0.945716	9	1.2222	7	1.0363	7	1.0098	8	0.959877	8			0.517447	0.262071	1.08942	0.980631	0.123564	-0.0282177
IPI00828495;IPI00127820;IPI00831167	RAB9, member RAS oncogene family;Ras-related protein Rab-9A;Sid 99;MCG116026, isoform CRA_a;Rab9A	Rab9;RP23-408K4.3-002;Rab9a;Sid99;mCG_116026;Rab9A;RP23-408K4.3-001	A2AFP5;Q9R0M6;Q0PD48	40	1.167e-64	1.04835	5	0.897263	5	1.1812	4	1.0768	4	1.1992	7	1.20648	7			1.04479	0.21212	1.14292	1.06018	0.19272	0.0843091
IPI00127841;IPI00458351	Adenine nucleotide translocator 2;ADP,ATP carrier protein 2;ADP/ATP translocase 2;Solute carrier family 25 member 5;MCG11560;Putative uncharacterized protein;Solute carrier family 25, member 5	Ant2;Slc25a5;mCG_11560;RP23-286I5.1-001	P51881;Q545A2;B0LAB5	85.6	7.0281e-249	1.02757	140	0.951565	140	1.0871	123	1.0513	123	1.0595	145	0.958405	145			1.12671	0.152048	1.05806	0.98709	0.0814168	-0.0187462
IPI00127902;IPI00270064;IPI00761204;IPI00927986	DEAH box protein 30;Putative ATP-dependent RNA helicase DHX30;Putative uncharacterized protein Dhx30	Dhx30;Helg	Q99PU8-3;Q99PU8;Q99PU8-1;Q99PU8-2;D3Z2J3	15.9	5.5969e-60	0.820749	12	0.951022	12	0.84394	12	1.0293	12	0.80986	10	0.972763	10	+		2.40374	0.252134	0.82485	0.984362	-0.277797	-0.0227396
IPI00127941;IPI00895097;IPI00856836	Sid 2057;Small acidic protein;MCG7316, isoform CRA_b;Putative uncharacterized protein 1110004F10Rik	Sid2057;Smap;1110004F10Rik;mCG_7316	Q9R0P4;D6RI64;D3YVR9	26	1.5599e-126	1.02368	6	0.947688	6	0.85361	3	0.85528	3	0.88295	3	0.912159	3			0.582795	1.10677	0.920079	0.905042	-0.12017	-0.143943
IPI00127942	Actin-depolymerizing factor;Destrin;Sid 23;Destrin, isoform CRA_a;Dstn protein	Dsn;Dstn;Sid23;mCG_11495;RP23-77A2.1-001	Q9R0P5;Q4FK36	82.4	5.2761e-147	1.06285	15	0.993739	15	1.1197	15	0.97586	15	1.2772	22	1.01719	22			0.902241	0.130325	1.15325	0.995597	0.205704	-0.00636671
IPI00127947;IPI00130277	Putative uncharacterized protein;IK cytokine;Cytokine IK;IK factor;Protein Red;Protein RER	Ik;Red;Rer	Q3TJY5;Q8C2T9;Q8C7D0;Q8CDT0;Q95H93;Q9Z1M8	16.3	1.2254e-28	1.04483	6	0.972195	6	1.0841	5	1.0031	5	1.0688	7	0.972857	8	+		1.56429	0.635846	1.06591	0.982717	0.0920874	-0.0251513
IPI00127983;IPI00223492;IPI00885547	Membrane protein p24A;Sid 394;Transmembrane emp24 domain-containing protein 2;Transmembrane emp24 domain trafficking protein 2;Transmembrane emp24 domain trafficking protein 2, isoform CRA_b;Putative uncharacterized protein	Rnp24;Sid394;Tmed2;mCG_17129	Q9R0Q3;A2RS53;Q8C1Z9;Q8BPI2;Q3THL1;Q3U9H7	16.9	2.2063e-39	1.07366	9	1.05986	9	1.0843	9	0.97316	9	1.1231	8	1.04482	8	+		1.64625	0.352019	1.09369	1.02595	0.129201	0.0369575
IPI00127989;IPI00830960	Cytosolic prostaglandin E2 synthase;Hsp90 co-chaperone;Progesterone receptor complex p23;Prostaglandin E synthase 3;Sid 3177;Telomerase-binding protein p23;Putative uncharacterized protein;Putative uncharacterized protein Ptges3	Ptges3;Sid3177;Tebp	Q9R0Q7;Q3TJG6;Q9CRH1;D3Z7C6	52.5	4.5355e-190	0.93423	23	0.976467	23	0.93714	25	1.0671	25	0.95714	20	0.962001	20	+		1.78841	0.00762754	0.942837	1.00186	-0.0849201	0.00267521
IPI00128023;IPI00830766;IPI00830872	Complex I-49kD;NADH dehydrogenase [ubiquinone] iron-sulfur protein 2, mitochondrial;NADH-ubiquinone oxidoreductase 49 kDa subunit;Putative uncharacterized protein Ndufs2	Ndufs2	Q91WD5;D3YXT0	28.3	4.7793e-81	1.0852	15	1.00122	15	0.96309	10	0.94233	10	1.0093	15	1.02343	15			0.181014	0.165648	1.0192	0.988993	0.027432	-0.0159684
IPI00128071;IPI00757596;IPI00659170;IPI00663122	General vesicular transport factor p115;Protein USO1 homolog;Transcytosis-associated protein;Vesicle-docking protein	Uso1;Vdp	Q9Z1Z0-1;Q9Z1Z0;Q9Z1Z0-2;Q9Z1Z0-3	24.1	9.0714e-103	0.941176	17	1.11643	17	0.8666	15	1.0013	15	0.86981	16	1.10802	16			1.29118	0.746987	0.892529	1.07525	-0.164029	0.104674
IPI00128155;IPI00845557;IPI00845775;IPI00857168;IPI00621179;REV__IPI00111694;REV__IPI00881623	C-terminal-binding protein 1	Ctbp1	O88712-1;O88712;O88712-2;O88712-3	31.5	5.5467e-41	0.974944	6	1.03712	6	0.86842	8	0.87483	8	0.83864	8	1.04151	8			0.889601	0.111393	0.894001	0.984488	-0.161651	-0.0225548
IPI00128183;IPI00869387;IPI00652621	Mediator complex subunit 20;Mediator of RNA polymerase II transcription subunit 20;TRF-proximal protein homolog	Med20;Trfp	Q9R0X0-1;Q9R0X0;Q9R0X0-2	41.5	2.2483e-25	1.04351	6	1.02502	6	1.1562	6	1.1069	6	1.0481	6	1.05619	6			0.840335	0.941677	1.0826	1.0627	0.114507	0.0877389
IPI00128201	SPRY domain-containing protein 4	Spryd4	Q91WK1	53.6	7.7547e-50	1.34586	13	1.04054	13	1.3883	11	0.96248	11	1.3894	13	1.04699	13	+		2.96452	0.208633	1.37452	1.01667	0.458927	0.0238507
IPI00128202;IPI00457995	eIF3 p40 subunit;eIF-3-gamma;Eukaryotic translation initiation factor 3 subunit 3;Eukaryotic translation initiation factor 3 subunit H;Putative uncharacterized protein;Eukaryotic translation initiation factor 3, subunit H;MCG19540, isoform CRA_b	Eif3h;Eif3s3;mCG_19540	Q91WK2;Q3THW7;Q3TII2;Q3TIK5;Q5M9L0;Q8BTX5	61.4	8.8042e-151	0.905305	21	0.920217	21	1.0216	21	1.0487	21	0.94098	23	0.904977	23			0.490366	0.361676	0.955962	0.957965	-0.0649753	-0.0619554
IPI00750256;IPI00128209;IPI00752998	Adenylate kinase isoenzyme 1;ATP-AMP transphosphorylase 1;Myokinase	Ak1	Q9R0Y5-2;Q9R0Y5;Q9R0Y5-1	19	3.6844e-10	1.7128	4	0.819672	4	1.6804	2	0.92086	2	1.6287	2	1.36232	2	+		3.09101	0.0189727	1.67397	1.03429	0.74327	0.0486341
IPI00128230	Metastasis-associated 1-like 1;Metastasis-associated protein MTA2;Putative uncharacterized protein	Mta1l1;Mta2	Q9R190;Q3TZP3;Q3UDZ8	39.1	3.1443e-89	0.972006	30	0.981451	30	0.9476	23	1.0327	23	1.0014	26	0.995818	26			0.631825	0.0668852	0.973669	1.00332	-0.0384971	0.00478572
IPI00128256;IPI00919208	RRP9 homolog;U3 small nucleolar ribonucleoprotein-associated 55 kDa protein;U3 small nucleolar RNA-interacting protein 2	Rnu3ip2;Rrp9;U3-55k	Q91WM3	26.9	1.5478e-44	0.903098	14	1.01723	14	1.1121	8	1.077	8	0.93568	11	0.926784	11			0.109098	0.0370277	0.983626	1.00701	-0.0238184	0.0100713
IPI00128268;IPI00474056	DnaJ homolog subfamily C member 9;Putative uncharacterized protein	Dnajc9	Q91WN1;Q8BRQ6	47.5	1.4022e-54	1.11827	13	0.97972	13	1.2332	11	1.0951	11	1.0071	10	0.914997	10			0.694544	0.0375783	1.11952	0.996606	0.162884	-0.00490551
IPI00128326;IPI00885924;IPI00919157;IPI00678029;IPI00886420;IPI00928255	Cell division protein kinase 4;CRK3;Cyclin-dependent kinase 4;PSK-J3;MCG126446;Putative uncharacterized protein;Cyclin dependent kinase 4	Cdk4;Crk3;mCG_126446;CDK4	P30285;Q545C3;Q8BP21;Q9CSQ6;Q9CYR7;Q9D193;Q9JKW8	66	8.5717e-96	0.864603	20	0.809848	20	0.77909	16	0.9638	16	0.89161	14	0.962742	14			1.27464	0.617442	0.845101	0.91213	-0.242804	-0.132689
IPI00153342;IPI00128331;IPI00403496	Activating signal cointegrator 1 complex subunit 2;ASC-1 complex subunit p100;Trip4 complex subunit p100;Putative uncharacterized protein;Activating signal cointegrator 1 complex subunit 2, isoform CRA_b	Asc1p100;Ascc2;mCG_9625;RP23-280J3.3-001	Q91WR3-3;Q91WR3;Q91WR3-1;Q3UG63;Q5NCK0;Q91WR3-2;Q9CVZ2	10.8	1.0911e-24	1.13398	6	1.0031	6	1.092	3	0.96552	3	1.1706	5	1.15376	5	+		1.59597	0.248105	1.13219	1.04079	0.17912	0.0576843
IPI00128345;IPI00673568;IPI00674389;IPI00886222	Complex I-13kD-A;NADH dehydrogenase [ubiquinone] iron-sulfur protein 6, mitochondrial;NADH-ubiquinone oxidoreductase 13 kDa-A subunit;Putative uncharacterized protein Ndufs6	Ip13;Ndufs6	P52503;D3YW32	64.7	1.6604e-47	1.08624	9	1.0548	9	1.0138	11	0.95234	11	1.2117	9	1.03074	9			0.687824	0.128529	1.10391	1.01262	0.142625	0.0180992
IPI00128346	CDGSH iron sulfur domain-containing protein 1;MitoNEET	Cisd1;D10Ertd214e;Zcd1	Q91WS0	51.9	4.7667e-59	0.921829	17	1.13113	17	1.0096	19	1.0299	19	0.97077	17	0.982029	17			0.484654	0.405558	0.9674	1.04769	-0.0478161	0.0672078
IPI00943363;IPI00128371	DnaJ (Hsp40) homolog, subfamily C, member 17;DnaJ homolog subfamily C member 17	Dnajc17;RP23-15I21.7-001	A3KGH2;Q91WT4	29.4	9.0144e-29	1.00984	8	0.938086	8	1.2147	5	1.2165	5	1.1392	8	1.00671	8			0.755554	0.213552	1.12125	1.05377	0.165102	0.0755559
IPI00128389;IPI00308785	Cyclooxygenase-1;Prostaglandin G/H synthase 1;Prostaglandin H2 synthase 1;Prostaglandin-endoperoxide synthase 1;Putative uncharacterized protein;Ptgs1 protein	Cox1;Cox-1;Ptgs1;mCG_22272;RP23-454A14.3-001	P22437;Q3TJN9;Q3UZ23;Q543T1	26.7	1.7031e-72	0.897908	18	0.965065	18	0.81797	16	0.9856	16	0.98359	15	1.03696	15			0.747989	0.0708402	0.899823	0.995874	-0.152287	-0.00596496
IPI00128441;IPI00135308;IPI00648869;IPI00648571	Putative uncharacterized protein;Heterogeneous nuclear ribonucleoprotein R;Hnrpr protein	Hnrnpr;Hnrpr;RP24-315O23.1-001;RP24-315O23.1-006	Q3U8W9;Q3UKV5;Q3UMT8;Q3UZI0;Q8BL32;Q8VHM5;Q99KG1;Q9CT37;A2AW41	27.5	1.7473e-69	1.11105	17	1.04233	17	1.1348	20	1.0136	20	1.1232	17	1.04594	17	+		2.55896	1.10354	1.12302	1.03396	0.167379	0.0481741
IPI00128450;IPI00756325	Extended synaptotagmin-1;Membrane-bound C2 domain-containing protein	Esyt1;Fam62a;Mbc2	Q3U7R1-1;Q3U7R1;Q3U7R1-2	55.5	0	0.800897	77	1.14907	77	0.80038	86	0.96923	86	0.69326	65	1.03869	65	+		1.5213	0.367089	0.764846	1.05233	-0.386759	0.0735872
IPI00128463	Cell division protein kinase 6;CRK2;Serine/threonine-protein kinase PLSTIRE;Cyclin-dependent kinase 6;Putative uncharacterized protein	Cdk6;Crk2;mCG_115258	Q64261;Q0VBK8;Q3U4J9	52.5	1.4937e-180	0.548426	32	0.723641	32	0.46818	22	1.0059	22	0.57359	19	0.833959	19	+		2.03732	0.651323	0.530065	0.8545	-0.915758	-0.226848
IPI00856467;IPI00128466;IPI00170162;IPI00400095;IPI00400287;IPI00400376	Putative uncharacterized protein Bre;Brain and reproductive organ-expressed protein;BRCA1/BRCA2-containing complex subunit 45;BRCA1-A complex subunit BRE	Bre	D3Z7P0;Q8K3W0-2;Q8K3W0;Q8K3W0-1	24.9	2.4006e-24	0.877424	7	1.01154	7	0.84978	7	0.99808	7	0.86342	6	1.13687	6	+		2.40455	0.417725	0.863541	1.04883	-0.211663	0.0687805
IPI00128615;IPI00453989	GATA zinc finger domain-containing protein 2B;p66/p68;Transcriptional repressor p66-beta;Gatad2b protein;MKIAA1150 protein	Gatad2b;mKIAA1150	Q8VHR5-1;Q8VHR5;A1L3S7;Q69ZQ5;Q6PAH8;Q8VHR5-2	25.3	2.4814e-29	0.858443	8	0.938174	8	0.90511	4	1.0754	5	0.82604	7	0.849907	7	+		1.51334	0.275015	0.863198	0.954494	-0.212237	-0.0671926
IPI00128671;IPI00880802	Cyclin-A2;Ccna2 protein;Cyclin A2, isoform CRA_a;Putative uncharacterized protein	Ccna;Ccna2;Cyca;mCG_14064	P51943;Q8BRG1	7.1	2.8884e-16	0.91617	2	0.852588	2	0.9135	2	0.96824	2	1.9055	2	1.04791	2			0.229286	0.296114	1.24506	0.956246	0.316212	-0.0645463
IPI00128692	Sterol-4-alpha-carboxylate 3-dehydrogenase, decarboxylating;NAD(P) dependent steroid dehydrogenase-like;Putative uncharacterized protein	Nsdhl;mCG_1246;RP23-307G22.4-001	Q9R1J0;Q3US15;Q7TPY3;Q8VE30	65.7	3.8348e-117	1.58715	29	1.2711	30	1.2873	18	0.96034	18	1.3914	20	1.37461	20	+		1.53111	0.595348	1.42195	1.20202	0.507871	0.265456
IPI00622387;IPI00128702;IPI00831021;IPI00330677;IPI00830911	RNA polymerase II TBP-associated factor subunit G;Transcription initiation factor TFIID 31 kDa subunit;Transcription initiation factor TFIID 32 kDa subunit;Transcription initiation factor TFIID subunit 9;TAF9B RNA polymerase II, TATA box binding protein (TBP)-associated factor;Transcription initiation factor TFIID subunit 9B;Transcription initiation factor TFIID subunit 9-like;Transcription-assoc…	Taf2g;Taf9;RP23-404M22.1-002;Taf9b;Taf9l	Q8VI33;A2AP82;Q6NZA9	28.2	7.1055e-18	0.940822	6	0.923446	6	0.89463	8	1.0735	8	0.88196	5	1.03164	5	+		1.43422	0.0538277	0.905804	1.00953	-0.142729	0.0136822
IPI00128760;IPI00849320;IPI00849842;IPI00116718;IPI00858089;IPI00408149	UbcM4;Ubiquitin carrier protein L3;Ubiquitin-conjugating enzyme E2 L3;Ubiquitin-protein ligase L3;Ubiquitin carrier protein;Putative uncharacterized protein;Putative uncharacterized protein Ube2l3	Ubce7;Ube2l3;mCG_1032217;mCG_131170	P68037;Q3TIH9;Q3TW19;Q561N4;D3YZS3	64.9	7.0542e-58	1.00745	15	1.06018	15	1.0571	11	0.94967	11	0.99972	13	1.00075	13			0.450769	0.024959	1.02142	1.00353	0.0305786	0.00508668
IPI00128818;IPI00775838	DEAH box protein 15;Putative pre-mRNA-splicing factor ATP-dependent RNA helicase DHX15;Putative uncharacterized protein;DEAH (Asp-Glu-Ala-His) box polypeptide 15, isoform CRA_a;DEAH (Asp-Glu-Ala-His) box polypeptide 15;DEAH (Asp-Glu-Ala-His) box polypeptide 15, isoform CRA_b	Ddx15;Deah9;Dhx15;mCG_18794	O35286;Q3TFE5;Q3UKJ6;Q3THD5;Q3UDX4;Q497W9	51.9	3.4553e-254	0.991277	63	1.03014	63	1.0883	65	1.0407	65	1.0198	59	0.941354	59			0.433364	0.030362	1.03313	1.00407	0.0470156	0.00585296
IPI00128867	Purine-rich element-binding protein B;Transcriptional activator protein Pur-beta;Vascular actin single-stranded DNA-binding factor 2 p44 component;Putative uncharacterized protein	Purb	O35295;Q3UTJ8;Q8BQK8	38	2.923e-59	0.701459	9	0.880902	9	0.65154	12	0.92393	12	0.72916	10	1.0031	10	+		2.09551	0.664186	0.694053	0.935977	-0.526882	-0.0954547
IPI00128873;IPI00830896;IPI00453658;IPI00830295;IPI00830396;IPI00830279	Nitrilase homolog 1;Nitrilase 1;Nitrilase 1, isoform CRA_a;Putative uncharacterized protein Nit1	Nit1;mCG_8625	Q8VDK1-2;Q8VDK1;Q9R1N4;D3YY54;Q8VDK1-1	35.6	1.7181e-23	1.09644	10	1.25277	10	0.88466	8	0.86805	8	1.1791	8	1.2379	8			0.183422	0.30377	1.0534	1.11957	0.0750548	0.16295
IPI00128880;IPI00881788;IPI00881124;IPI00463869	Importin-4;Importin-4a;Ran-binding protein 4;Ipo4 protein	Imp4a;Ipo4;Ranbp4	Q8VI75;Q5U4C5	31.5	5.9933e-158	0.759186	29	0.949938	29	0.73591	30	1.0377	30	0.82031	28	1.02532	28	+		1.82227	0.041116	0.771802	1.00432	-0.373697	0.0062158
IPI00128904;IPI00118718	Alpha-CP1;Heterogeneous nuclear ribonucleoprotein E1;Poly(rC)-binding protein 1	Pcbp1	P60335	75.8	2.6329e-184	0.9999	61	1.02705	61	1.0139	58	1.0503	58	1.0311	46	1.03765	46		+	0.623198	1.54694	1.01497	1.03833	0.0214324	0.0542689
IPI00128918	Factor for adipocyte differentiation 24;NOC3-like protein;Nucleolar complex protein 3 homolog;Nucleolar complex-associated protein 3-like protein	Ad24;Fad24;Noc3l	Q8VI84	5.8	3.3865e-08	1.09721	2	1.06036	2	1.0855	4	0.90297	4	0.24672	2	0.135626	2			0.303876	0.386041	0.809811	0.699651	-0.304343	-0.515293
IPI00128945	Macropain subunit C7-I;Multicatalytic endopeptidase complex subunit C7-I;Proteasome component C7-I;Proteasome subunit beta type-2;Proteasome subunit beta type	Psmb2;mCG_10897;RP23-120H2.2-001	Q9R1P3;A2A882;Q8BJX0	92	7.1902e-266	1.08249	40	0.99167	40	1.06	32	0.96179	32	1.1241	55	1.00491	55	+		1.41302	0.409004	1.08886	0.986125	0.122821	-0.020158
IPI00128982	Proteolipid protein 2	Plp2;RP23-54C14.7-001	Q9R1Q7;Q0VEW4;Q58E29	26.3	2.9323e-18	1.12504	3	1.07784	3	1.3835	3	1.2854	3	1.326	3	1.05548	3			1.20828	0.745038	1.27818	1.13957	0.35409	0.188493
IPI00128991	CSN12-like protein;PCI domain-containing protein 2;Pcid2 protein;Putative uncharacterized protein	Pcid2	Q8BFV2;A0JLQ7;Q8BNM3	39.6	1.045e-73	0.991277	13	0.941886	13	0.96083	10	1.0571	10	1.0274	9	0.943485	9			0.128064	0.193819	0.993169	0.980824	-0.00988898	-0.0279344
IPI00129014	ESCRT-II complex subunit VPS36;Vacuolar protein-sorting-associated protein 36;Putative uncharacterized protein;Vacuolar protein sorting 36 (Yeast)	Vps36;mCG_6966	Q91XD6;Q3TSR1;Q3UBB2	32.1	8.3471e-71	0.906208	19	1.10568	19	1.5018	12	0.76956	12	0.84648	11	0.935191	11			0.0869268	0.265476	1.08483	0.936811	0.117468	-0.0941705
IPI00129096;IPI00648238	Pyridoxamine-phosphate oxidase;Pyridoxine-5'-phosphate oxidase	Pnpo	Q91XF0	16.1	1.6282e-69	1.39528	6	1.06539	6	1.426	4	0.88335	4	1.3339	3	0.960338	3	+		2.44	0.223804	1.38506	0.969694	0.46995	-0.0443986
IPI00129105;IPI00816839	SUMO-activating enzyme subunit 1;Ubiquitin-like 1-activating enzyme E1A	Aos1;Sae1;Sua1;Ubl1a1;Uble1a	Q9R1T2-1;Q9R1T2;Q9R1T2-2	70.6	1.0097e-172	0.9997	28	0.990884	28	1.0196	30	0.98781	30	0.99901	27	0.960799	27			0.335549	0.764611	1.0061	0.979831	0.00877853	-0.029395
IPI00129107	GAIP C-terminus-interacting protein;PDZ domain-containing protein GIPC1;RGS19-interacting protein 1;RGS-GAIP-interacting protein;SemaF cytoplasmic domain-associated protein 1;Synectin	Gipc;Gipc1;Rgs19ip1;Semcap1	Q9Z0G0	38.4	2.7558e-26	1.30426	8	1.13051	8	1.174	5	0.84999	5	1.3182	5	1.17269	5	+		1.61896	0.134729	1.26549	1.05106	0.339691	0.0718477
IPI00129132;IPI00668938;IPI00677614	5'-3' exoribonuclease 1;Protein Dhm2;Strand-exchange protein 1 homolog	Dhm2;Exo;Sep1;Xrn1	P97789-1;P97789;P97789-2;P97789-3	3.7	2.8463e-13	0.839278	6	0.788333	6	0.8623	5	0.96096	5	0.9711	5	0.931706	5			0.92184	0.699841	0.890893	0.893666	-0.166676	-0.162192
IPI00129141	WD repeat-containing protein 46;WD repeat-containing protein BING4;Putative uncharacterized protein;Wdr46 protein	Bing4;Wdr46	Q9Z0H1;Q3UM80;Q8CEZ3;Q8R0T3	29.7	5.48e-53	1.10227	11	1.05441	11	1.1621	10	0.96968	10	0.92773	13	0.926698	12			0.312773	0.166635	1.06403	0.983595	0.0895427	-0.0238634
IPI00129145;IPI00350396;IPI00459058;IPI00895301;IPI00895233	BRG1-associated factor 47;Integrase interactor 1 protein;SNF5 homolog;SWI/SNF-related matrix-associated actin-dependent regulator of chromatin subfamily B member 1;Putative uncharacterized protein;SWI/SNF related, matrix associated, actin dependent regulator of chromatin, subfamily b, member 1, isoform CRA_a;Integrase interactor;Integrase interactor 1;SWI/SNF related, matrix associated, actin dep…	Baf47;Ini1;Smarcb1;Snf5l1;mCG_3118	Q9Z0H3-1;Q9Z0H3;Q6ZWP4;Q9ESU0;Q9ESU1;Q9Z0H3-2;Q3UDA4;Q9JJD1	38.2	3.9285e-60	0.953198	9	0.95057	9	0.95223	4	1.0104	4	1.0258	4	1.11515	4			0.36057	0.172946	0.977076	1.02537	-0.0334573	0.0361496
IPI00751703;IPI00854018;IPI00853921;IPI00854021;IPI00853748;IPI00750780;IPI00129146;IPI00756899;IPI00651950;IPI00930867;IPI00876369;IPI00753152;IPI00754217	Bruno-like protein 3;CUG triplet repeat RNA-binding protein 2;CUG-BP- and ETR-3-like factor 2;CUGBP Elav-like family member 2;ELAV-type RNA-binding protein 3;Neuroblastoma apoptosis-related RNA-binding protein;RNA-binding protein BRUNOL-3;CUG triplet repeat, RNA binding protein 2	Celf2;Cugbp2;Napor;RP23-124P7.1-008;RP23-124P7.1-009	Q9Z0H4-9;Q9Z0H4;Q9Z0H4-6;Q9Z0H4-2;Q9Z0H4-8;Q9Z0H4-1;Q9Z0H4-4;Q9Z0H4-5;Q9Z0H4-7;Q9Z0H4-11;A3KGT2;A3KGT0	19	6.4248e-25	0.697301	4	1.10508	4	0.6429	5	0.9985	5	0.56115	7	0.998901	7	+		1.73395	0.35875	0.633784	1.03416	-0.657937	0.048461
IPI00129164;IPI00605090	Sepiapterin reductase	Spr	Q64105;Q91XH5	71.8	2.2015e-246	1.07348	23	1.02293	23	1.0702	20	0.95343	20	1.0437	30	0.99295	30	+		1.67756	0.185578	1.06246	0.989771	0.0874084	-0.0148327
IPI00129178	Ornithine aminotransferase, mitochondrial;Ornithine--oxo-acid aminotransferase;Ornithine aminotransferase, isoform CRA_b;Putative uncharacterized protein	Oat;mCG_22155	P29758;Q3TG75;Q3UJK5;Q3UKT3	57.2	1.4938e-129	1.05048	28	1.03212	28	1.0738	25	0.97342	25	0.99266	36	1.01814	36			0.604512	0.148129	1.03898	1.00789	0.0551657	0.0113443
IPI00129184;IPI00776080;IPI00844696	tRNA-dihydrouridine synthase 3-like	Dus3l	Q91XI1-1;Q91XI1;Q91XI1-2	13.2	5.357e-19	1.13298	3	1.20827	3	1.1212	5	1.0322	5	1.2625	3	0.990786	3			1.27196	0.439139	1.17223	1.07709	0.229251	0.107132
IPI00129186	Epididymal secretory protein E1;Niemann Pick type C2 protein homolog;Putative uncharacterized protein	Npc2	Q9Z0J0;Q3TXQ4;Q3U3C2;Q3U8F7	47.7	3.5308e-26	0.897505	7	0.932662	7	0.78601	6	0.99613	6	0.93905	10	1.04141	10			0.907394	0.116945	0.874188	0.990066	-0.193984	-0.0144033
IPI00129222	39 kDa protein kinase;CDK-activating kinase;Cell division protein kinase 7;CR4 protein kinase;CRK4;P39 Mo15;Protein-tyrosine kinase MPK-7;TFIIH basal transcription factor complex kinase subunit;Cyclin-dependent kinase 7 (Homolog of Xenopus MO15 cdk-activating kinase);Cyclin-dependent kinase 7 (Homolog of Xenopus MO15 cdk-activating kinase), isoform CRA_a;Putative uncharacterized protein	Cdk7;Cdkn7;Crk4;Mo15;Mpk-7;mCG_116124	Q03147;Q3THG5;Q8CAC4	17.3	8.6751e-08	0.785299	2	0.904486	2	0.86677	4	1.0816	4	0.88611	2	0.943218	2	+		1.34416	0.174688	0.84606	0.976435	-0.241169	-0.0344043
IPI00828662;IPI00129243;IPI00874295;IPI00322167	Gamma-glutamyl hydrolase;Conjugase;FGPH;Folylpolyglutamate hydrolase;Gamma-Glu-x carboxypeptidase;GH;Gamma-glutamyl hydrolase variant II	Ggh;RP23-259B18.3-001	B1AWC1;B9EKG3;Q91XH7;Q9Z0L8-1;Q9Z0L8;Q9Z0L8-2;Q91XP1	13.9	3.724e-23	0.590842	5	0.845094	5	0.48779	4	0.98353	4	0.55068	4	0.895576	4	+		2.08511	0.807226	0.543104	0.908067	-0.8807	-0.13913
IPI00129276	Centrosomin;eIF3 p167;eIF3 p180;eIF3 p185;eIF-3-theta;Eukaryotic translation initiation factor 3 subunit 10;Eukaryotic translation initiation factor 3 subunit A;p162;Putative uncharacterized protein;MKIAA0139 protein	Csma;Eif3;Eif3a;Eif3s10;mKIAA0139	P23116;Q3TKF9;Q3TRH1;Q3UEK3;Q3UL99;Q3UM46;Q6A0B9	48.6	0	0.939055	115	0.927816	115	1.0312	123	1.0295	123	0.97809	105	0.930925	105			0.241964	0.431752	0.982782	0.962747	-0.025057	-0.0547712
IPI00129296	Arachidonate 5-lipoxygenase-activating protein;FLAP;MK-886-binding protein;Putative uncharacterized protein Alox5ap	Alox5ap;Flap	P30355;D3Z294	17.4	8.1996e-07	0.754489	6	0.907771	6	0.82723	6	1.0487	6	0.70164	3	0.830634	3	+		1.54241	0.433677	0.76112	0.929035	-0.393805	-0.106196
IPI00129299;IPI00751146	A6-related protein;Twinfilin-1-like protein;Twinfilin-2	Ptk9l;Twf2	Q9Z0P5-1;Q9Z0P5;Q9Z0P5-2	40.1	5.9528e-74	0.882457	11	1.11731	11	0.94767	10	0.92623	10	0.82013	14	0.95813	14			1.02322	0.0153074	0.883419	1.00056	-0.17883	0.000800802
IPI00129319;IPI00969785	Protein phosphatase 1 regulatory subunit 22;Protein phosphatase 1 regulatory subunit 7	Ppp1r7;Sds22	Q3UM45	74	0	1.11856	26	1.02035	26	1.1681	24	0.94655	24	1.1789	30	1.04072	30	+		1.90584	0.0185378	1.15519	1.00254	0.208124	0.00365942
IPI00129362	Delta(6) fatty acid desaturase;Fatty acid desaturase 2	Fads2;Fadsd2	Q9Z0R9	27.5	2.7619e-39	1.50335	16	1.18384	16	1.6912	15	1.1257	15	1.457	16	1.30056	16	+	+	1.97329	1.3066	1.55052	1.20337	0.63275	0.267075
IPI00129383;IPI00885311	Methyltransferase-like protein 1;tRNA (guanine-N(7)-)-methyltransferase;tRNA(m7G46)-methyltransferase;Putative uncharacterized protein Mettl1	Mettl1	Q9Z120;D3Z7D2	29.5	8.092e-42	1.07587	6	1.01374	6	1.047	5	1.0706	5	1.0752	5	0.919963	5	+		1.71791	0.00361535	1.06602	1.00143	0.0922392	0.00206606
IPI00129395;IPI00331577	4F2 light chain;Large neutral amino acids transporter small subunit 1;L-type amino acid transporter 1;Solute carrier family 7 member 5;Putative uncharacterized protein;Solute carrier family 7 (Cationic amino acid transporter, y+ system), member 5	Lat1;Slc7a5	Q9Z127;Q3UG45;Q3UQM7;Q8R0X8	10	3.8682e-111	1.30439	18	1.357	18	1.3598	15	1.0653	15	1.2073	16	1.1652	16	+		1.73669	0.876092	1.2905	1.19583	0.367928	0.258017
IPI00755892;IPI00129417;IPI00136573	Putative uncharacterized protein Hnrpdl;Heterogeneous nuclear ribonucleoprotein D-like;JKT41-binding protein	Hnrpdl;Jktbp	D3YTQ3;Q9Z130	17.9	3.2742e-33	1.01215	9	0.931272	9	1.2688	7	1.1068	7	1.1234	12	0.860733	12			0.694024	0.190568	1.13478	0.966268	0.182415	-0.049504
IPI00129430	DNA-binding p52/p100 complex, 100 kDa subunit;Polypyrimidine tract-binding protein-associated-splicing factor;Splicing factor, proline- and glutamine-rich;Putative uncharacterized protein;Sfpq protein;PTB-associated splicing factor	Sfpq	Q8VIJ6;Q3TZL2;Q7TMH7;Q810V5;Q9Z1Q0	40.9	1.1223e-198	0.982318	69	1.02679	69	1.0178	73	1.0584	73	1.0379	60	1.01809	60			0.280768	0.984772	1.01267	1.03443	0.018168	0.0488316
IPI00129459	Mpv17-like protein 2	Fksg24;Mpv17l2	Q8VIK2	28.5	1.7995e-12	0.954654	3	1.0037	3	0.96392	2	1.0797	2	1.121	2	1.06911	2			0.0652122	0.78254	1.01319	1.05084	0.0189066	0.0715388
IPI00129466;IPI00111589;IPI00649286	Chromobox protein homolog 1;Heterochromatin protein 1 homolog beta;Heterochromatin protein p25;M31;Modifier 1 protein;Chromobox homolog 1 (Drosophila HP1 beta);Chromobox homolog 1 (Drosophila HP1 beta), isoform CRA_b;Chromobox homolog 1 (Drosophila HP1 beta), isoform CRA_a;Putative uncharacterized protein;Cbx1 protein	Cbx;Cbx1;mCG_13242;RP23-353J21.1-001;RP23-353J21.1-002;RP23-353J21.1-005	P83917;A2A6C8;Q9CYJ8;Q7TPM0	34.6	3.621e-131	1.2475	11	1.16655	11	1.2281	7	1.0334	7	1.1514	9	1.00473	9	+		1.7852	0.525879	1.209	1.06823	0.273816	0.095218
IPI00776232;IPI00129504	Translocase of inner mitochondrial membrane 17b;Mitochondrial import inner membrane translocase subunit Tim17-B;Putative uncharacterized protein	RP23-198C2.2-002;Timm17b;Tim17b;RP23-198C2.2-001	A2AES1;Q9Z0V7;Q3UAF0;Q3UBR8;Q545H3	57.9	1.2162e-36	1.33944	6	1.14521	6	1.3274	6	0.91358	6	1.3701	4	1.19626	4	+		2.99773	0.332459	1.34565	1.08502	0.4283	0.117718
IPI00129506;IPI00895207;IPI00895161	Inner membrane preprotein translocase Tim17a;Mitochondrial import inner membrane translocase subunit Tim17-A;Putative uncharacterized protein;Translocase of inner mitochondrial membrane 17a;Putative uncharacterized protein Timm17a	Tim17a;Timm17a	Q9Z0V8;Q545U2;D3Z1Z0;D3Z1K5	71.9	2.776e-40	0.939055	7	0.859033	7	0.96198	6	0.76328	6	0.91978	8	0.79713	8	+	+	1.3836	1.6102	0.940272	0.806481	-0.0888503	-0.310288
IPI00129512	Low molecular mass protein 3;Macropain beta chain;Multicatalytic endopeptidase complex beta chain;Proteasome chain 3;Proteasome subunit beta type-4	Lmp3;Psmb4	P99026	59.1	4.6658e-189	1.07763	31	1.01651	31	1.0653	31	0.98291	31	1.086	24	1.01825	24	+		2.24144	0.175749	1.07631	1.00589	0.106095	0.00847019
IPI00129516	Complex III subunit 6;Complex III subunit VIII;Cytochrome b-c1 complex subunit 6, mitochondrial;Cytochrome c1 non-heme 11 kDa protein;Mitochondrial hinge protein;Ubiquinol-cytochrome c reductase complex 11 kDa protein;Ubiquinol-cytochrome c reductase hinge protein;Putative uncharacterized protein	Uqcrh;mCG_19651;RP23-383D12.5-001	P99028;B1ASG5;Q8BMU6	47.2	1.9896e-26	1.24969	8	0.998203	8	1.3174	8	0.95722	8	1.1964	10	1.04477	10	+		1.82804	0.00704413	1.2545	1.00006	0.327108	9.21164e-05
IPI00129517;IPI00969326;IPI00759999;IPI00475031;IPI00474055	Antioxidant enzyme B166;Liver tissue 2D-page spot 2D-0014IV;Peroxiredoxin V;Peroxiredoxin-5, mitochondrial;Peroxisomal antioxidant enzyme;PLP;Thioredoxin peroxidase PMP20;Thioredoxin reductase;Putative uncharacterized protein;Prdx5 protein;Peroxiredoxin V (PrxV) protein	Prdx5;Prdx6	P99029-1;P99029;Q3U7H9;Q3UWS9;Q91YU9;P99029-2;Q9D6X2;Q9JHL8	57.1	2.9198e-156	1.06906	33	1.02113	33	0.95604	26	0.84974	26	1.2647	31	1.15743	31			0.394598	0.00491854	1.0966	1.00943	0.133038	0.0135463
IPI00129526;IPI00652998;IPI00830494	94 kDa glucose-regulated protein;Endoplasmic reticulum resident protein 99;Endoplasmin;Heat shock protein 90 kDa beta member 1;Polymorphic tumor rejection antigen 1;Tumor rejection antigen gp96;Heat shock protein 90kDa beta (Grp94), member 1;Putative uncharacterized protein;Heat shock protein 90, beta (Grp94), member 1	Grp94;Hsp90b1;Tra1;Tra-1;mCG_8346	P08113;Q3UAD6;Q3UBU0;Q8C2R2;Q8CCY5;Q91V38;Q9CW12;Q3TUD6	55.6	0	1.01035	101	0.964227	101	1.0258	83	1.0071	83	1.1261	99	1.06648	99			0.571694	0.13792	1.05408	1.0126	0.0759871	0.01807
IPI00129535;IPI00758290	160 kDa nucleoporin;Gene trap locus 1-13 protein;Nuclear pore complex protein Nup160;Nucleoporin Nup160;Nucleoporin 160	Gtl1-13;Kiaa0197;Nup160;RP23-8G23.1-001	Q9Z0W3-1;Q9Z0W3;A2AH38;Q9Z0W3-2	31.7	1.3984e-168	0.997805	35	0.949487	35	1.1128	28	1.0269	28	1.1248	31	0.996711	31			0.715581	0.144436	1.07847	0.991033	0.108984	-0.0129954
IPI00129577;IPI00776047	Apoptosis-inducing factor 1, mitochondrial;Programmed cell death protein 8;Apoptosis-inducing factor, mitochondrion-associated 1;Programmed cell death 8;Apoptosis-inducing factor short isoform 2;Apoptosis-inducing factor short isoform 1	Aif;Aifm1;Pdcd8;mCG_5046;RP23-35N5.1-001;RP23-35N5.1-002	Q9Z0X1;B1AU24;Q1L6K5;B1AU25;Q2QKE3	35.3	1.2895e-297	0.58924	22	0.931185	22	0.56256	25	0.96136	25	0.54359	22	0.891345	22	+		2.77761	1.12272	0.56513	0.927963	-0.823345	-0.10786
IPI00129598	Protein expressed in activated lymphocytes;SHC SH2 domain-binding protein 1;SHC-binding protein	Pal;Shcbp1	Q9Z179	6.1	5.3923e-13	0.707514	4	0.687663	4	0.84708	3	0.95127	3	0.97751	3	0.83022	3			0.705688	0.787756	0.844035	0.823051	-0.244626	-0.280946
IPI00129604;IPI00753306	Homeobox protein Pem;Homeobox protein Rhox5;Placenta and embryonic expression protein;Reproductive homeobox on chromosome X 5;Reproductive homeobox on X chromosome 5;Putative uncharacterized protein;Reproductive homeobox 5;PEM homeobox	Pem;Rhox5;mCG_119349	P52651;Q4TU88;Q3UJH4;Q3UJL9;Q3UJM8;Q7TN91;Q8VIL9	57.6	3.1009e-62	0.993147	25	0.945269	25	1.0931	24	1.2253	24	0.98073	13	0.95511	13			0.218997	0.136772	1.02233	1.04189	0.031855	0.059207
IPI00129636	N-myc and STAT interactor;N-myc-interactor;N-myc (And STAT) interactor;Putative uncharacterized protein;Nmi protein	Nmi;RP23-332K7.4-001	O35309;Q3UJ82;Q4FJP2	15	6.7898e-08	0.640779	3	0.76476	3	0.72436	3	0.99969	3	0.77128	4	1.10937	4	+		1.61348	0.174362	0.71214	0.957941	-0.489768	-0.0619913
IPI00129685;IPI00918599;IPI00889916	21 kDa polypeptide;p21;p23;Translationally-controlled tumor protein;Putative uncharacterized protein Tpt1;MCG49917;Putative uncharacterized protein Gm6790	Tpt1;Trt;Gm6790;mCG_49917	P63028;D3YU75;D3YY04	62.8	1.4077e-141	0.961076	40	0.793147	40	1.0452	35	1.0584	35	1.1162	28	0.911079	28			0.326728	0.402715	1.04083	0.920875	0.0577282	-0.118922
IPI00129701	DDB1- and CUL4-associated factor 13;WD repeat and SOF domain-containing protein 1	Dcaf13;Gm83;Wdsof1	Q6PAC3	30.6	1.4103e-42	0.907523	12	0.859697	12	1.052	9	1.1011	9	0.96499	10	1.00937	10			0.229957	0.0687922	0.974838	0.990055	-0.0367659	-0.0144198
IPI00129792;IPI00882353	Importin alpha Q1;Importin subunit alpha-4;Karyopherin subunit alpha-4;Putative uncharacterized protein;Karyopherin (Importin) alpha 4;Kpna4 protein	Kpna4;Qip1;mCG_4359	O35343;Q3UGH8;Q4FJX1	44.7	2.3345e-162	0.937559	14	0.917515	14	1.0419	13	0.98924	13	1.0294	11	0.874967	11			0.0173548	0.783662	1.00295	0.927241	0.00425381	-0.108984
IPI00129803;IPI00930765;IPI00938540	Antigen peptide transporter 1;ATP-binding cassette sub-family B member 2;Histocompatibility antigen modifier 1;Peptide transporter TAP1;Putative uncharacterized protein;TAP1-f;TAP1-k;TAP1-g7;Tap1 protein;Antigen processing transporter TAP1;TAP1-b;Transporter 1, ATP-binding cassette, sub-family B (MDR/TAP), isoform CRA_b;Tap-1 protein	Abcb2;Ham1;Ham-1;Tap1;H2 TAP1;mCG_23012;Tap-1	P21958;Q3U543;Q3U6V4;Q62428;Q62429;Q78E61;Q5D0F3;Q62427;Q3TBA3;Q9QWR3	15.5	1.0637e-11	0.864827	8	1.03033	8	0.90613	3	1.0178	3	0.97463	7	1.09061	7			0.910531	0.768928	0.915196	1.04625	-0.127848	0.0652233
IPI00129873;IPI00353923	U6 snRNA-associated Sm-like protein LSm6;LSM6 homolog, U6 small nuclear RNA associated (S. cerevisiae);Lsm6 protein;MCG7981, isoform CRA_a;Putative uncharacterized protein	Lsm6;mCG_7981	P62313;Q542U7	58.8	4.2605e-18	0.963391	12	0.966464	12	1.1402	10	1.1434	10	1.1448	14	0.934579	14			0.506903	0.0559603	1.0828	1.01481	0.114763	0.0212159
IPI00129907	Acyl-CoA-binding domain-containing protein 3;Golgi complex-associated protein 1;Golgi phosphoprotein 1;Golgi resident protein GCP60;PBR- and PKA-associated protein 7;Peripheral benzodiazepine receptor-associated protein PAP7;Putative uncharacterized protein;Acyl-Coenzyme A binding domain containing 3	Acbd3;Gcp60;Pap7	Q8BMP6;Q3TJW1;Q6P9T6	10.7	1.6346e-10	0.942507	3	1.04607	3	0.91564	2	0.97279	2	0.92482	3	0.987459	3	+		1.90333	0.0229055	0.927656	1.00211	-0.108339	0.00303519
IPI00129928;IPI00759940	EF-3;Fumarate hydratase, mitochondrial;Fumarate hydratase 1;Putative uncharacterized protein	Fh;Fh1;mCG_4564	P97807-1;P97807;P97807-2;Q3UIA9	54.2	1.3166e-153	0.988533	36	1.02772	36	0.93689	30	0.98825	29	0.9332	42	0.988533	42			0.919961	0.0324889	0.952874	1.0015	-0.0696421	0.00216269
IPI00129964;IPI00474065	HCLS1-associated protein X-1;HS1-associating protein X-1;HS1-binding protein 1;HCLS1 associated X-1;MCG124547, isoform CRA_a;Putative uncharacterized protein;HAX1XS	Hax1;Hs1bp1;mCG_124547	O35387;B9EJR4;Q3UXX9;Q8R5I5	27.9	2.7017e-44	1.22686	9	1.13621	9	1.092	9	0.99205	9	1.2409	9	1.08639	9			1.27172	0.633137	1.18659	1.07155	0.246817	0.0996985
IPI00130000;IPI00648932;IPI00649421	Puromycin-sensitive aminopeptidase	Npepps;Psa	Q11011	31.3	1.136e-140	1.03549	25	1.01465	25	0.93025	25	0.93996	25	1.0199	19	0.989609	19			0.0574068	0.316859	0.995212	0.981407	-0.00692416	-0.0270767
IPI00130015;IPI00894832	Cathepsin C;Cathepsin J;Dipeptidyl peptidase 1;Dipeptidyl peptidase 1 exclusion domain chain;Dipeptidyl peptidase 1 heavy chain;Dipeptidyl peptidase 1 light chain;Dipeptidyl peptidase I;Dipeptidyl peptidase I exclusion domain chain;Dipeptidyl peptidase I heavy chain;Dipeptidyl peptidase I light chain;Dipeptidyl transferase;Putative uncharacterized protein;Cathepsin C, isoform CRA_b	Ctsc;mCG_113517	P97821;Q3TIF1;Q3U8J6;Q3U9B7;Q3UAF5;Q3UBY5;Q8BQL3;Q8C2L5;Q9DCV1	35.3	3.8914e-207	0.570321	15	0.870171	15	0.48922	14	0.98342	14	0.67397	14	1.13652	14	+		1.57688	0.0384105	0.577837	0.996703	-0.791266	-0.00476434
IPI00130016;IPI00277026	Acidic leucine-rich nuclear phosphoprotein 32 family member E;Cerebellar postnatal development protein 1;LANP-like protein;Putative uncharacterized protein	Anp32e;Cpd1	P97822-1;P97822;Q3TX26;P97822-2	42.3	8.3361e-280	0.924556	25	0.956846	25	0.92517	22	1.0028	22	0.9647	14	0.952381	14	+		1.34727	0.678209	0.938142	0.970676	-0.0921217	-0.0429387
IPI00130018;IPI00400117;IPI00831119;IPI00957071;IPI00831019	Acyl-protein thioesterase 1;Lysophospholipase 1;Lysophospholipase I;Lypla1 protein;Putative uncharacterized protein Lypla1	Apt1;Lypla1;Pla1a	P97823-1;P97823;Q4FK51;P97823-2;D3Z111;D3YUG4;D3Z269	25.7	1.1019e-13	1.07315	7	1.09444	7	1.0594	5	0.92924	5	0.94776	4	0.993443	4			0.227207	0.0226982	1.02677	1.00571	0.038111	0.00821074
IPI00130038;IPI00556772;IPI00930842;IPI00654351;IPI00653754;IPI00831429	I-kappa-B kinase 2;Inhibitor of nuclear factor kappa-B kinase subunit beta;Nuclear factor NF-kappa-B inhibitor kinase beta;Ikbkb protein;Inhibitor of kappaB kinase beta, isoform CRA_b;Putative uncharacterized protein	Ikbkb;Ikkb;mCG_6974	O88351;Q5D0E0;Q05DR8;Q3USX8	8.6	2.2353e-46	0.902446	6	1.00245	6	0.93488	4	1.0467	4	1.459	3	0.938262	3			0.156145	0.0531277	1.09878	0.995803	0.135896	-0.00606807
IPI00130095;IPI00654422	ATP-dependent DNA helicase VIII;GAP SH3 domain-binding protein 1;HDH-VIII;Ras GTPase-activating protein-binding protein 1;MKIAA4115 protein;MCG11503;Ras-GTPase-activating protein SH3-domain binding protein 1;Putative uncharacterized protein	G3bp;G3bp1;mKIAA4115;mCG_11503;RP23-336J1.4-001	P97855;Q571F9;Q5NCU1;Q3UR88	58.9	1.7864e-163	0.824131	46	0.881601	46	0.85602	48	1.0503	48	0.88378	41	0.922765	41	+		1.7944	0.374024	0.854644	0.951555	-0.226605	-0.0716407
IPI00130114	MAD homolog 4-interacting transcription coactivator 1;mRNA-decapping enzyme 1A;Smad4-interacting transcriptional co-activator;Transcription factor SMIF;Putative uncharacterized protein	Dcp1a;Mitc1;Smif	Q91YD3;Q3TAP6	15.4	2.0778e-14	1.01357	3	0.867528	3	1.0124	5	0.9481	5	1.1171	3	1.13965	3			0.526363	0.0896013	1.04769	0.985094	0.0672127	-0.0216669
IPI00130115;IPI00331284;IPI00970578	Vesicle transport through interaction with t-SNAREs homolog 1B;Vesicle transport v-SNARE protein Vti1-like 1;Vti1-rp1;Putative uncharacterized protein;Vesicle transport through interaction with t-SNAREs 1B homolog;Vesicle transport through interaction with t-SNAREs 1B homolog, isoform CRA_c;GES30	Vti1b;Vti1l1;mCG_5809	O88384;Q3TUP8;Q91XH6;Q9Z2P7	29.7	3.8072e-31	0.854847	6	0.926355	6	0.92137	4	1.0377	4	0.90499	5	0.938967	5	+		1.42232	0.355873	0.893736	0.967674	-0.16208	-0.047407
IPI00130118	Ras-related protein Rab-10;Putative uncharacterized protein;Rab10;Rab10 protein;RAB10, member RAS oncogene family	Rab10;mCG_7949	P61027;Q3U621;Q4FJL0	65.5	1.0419e-157	0.915248	29	0.99681	29	0.93589	28	1.0379	28	0.8852	27	0.952653	27	+		1.53148	0.063872	0.912113	0.995788	-0.132716	-0.00608978
IPI00130127;IPI00856819	Glycogen [starch] synthase, muscle;Putative uncharacterized protein Gys1	Gys;Gys1;Gys3	Q9Z1E4;D3Z0Q6	17.9	2.4758e-29	1.61402	11	1.13642	11	1.0186	11	0.71749	11	1.3281	11	1.22956	11			0.720602	0.00154933	1.32024	1.02782	0.400801	0.0395894
IPI00130131	Apoptotic protease Mch-3;Caspase-7;Caspase-7 subunit p11;Caspase-7 subunit p20;Cysteine protease LICE2;Casp7 protein;Caspase 7, isoform CRA_a;Putative uncharacterized protein	Casp7;Lice2;Mch3;mCG_14266	P97864;Q4FJQ4;Q8C4M5	21.5	1.6525e-21	1.12215	6	1.11549	6	1.2179	2	1.2613	2	1.18	4	0.959509	4	+		1.66402	0.477131	1.17335	1.1121	0.230632	0.153284
IPI00828741;IPI00130147;IPI00308402;IPI00915507;IPI00754017;IPI00757982;IPI00750190	HnRNP-associated with lethal yellow;hnRNP associated with lethal yellow protein;Maternally-expressed hnRNP C-related protein;RNA-binding protein Raly;Putative uncharacterized protein;HnRNP-associated with lethal yellow, isoform CRA_f	C130057N11Rik;Raly;RP23-480H10.2-003;Merc;mCG_3684;RP23-480H10.2-001;RP23-480H10.2-004;RP23-480H10.2-006;RP23-480H10.2-007	A2AU63;Q64012-1;Q64012;Q64012-2;Q3TGD3;Q3U3F6;A2AU62;A2AU61;A2AU60	57.7	1.4839e-99	1.0266	38	1.0204	38	1.0796	23	1.0407	23	1.0537	25	0.975039	25			1.15052	0.21557	1.0533	1.01205	0.074916	0.0172743
IPI00130158;IPI00673797;IPI00970487;IPI00970106;IPI00970551;IPI00970292	Importin-9;Importin-9a;Importin-9b;Ran-binding protein 9;Importin 9;MKIAA1192 protein	Imp9;Ipo9;Ranbp9;mKIAA1192	Q91YE6;Q4G0B8;Q69ZP1;E0CXB2	25.2	3.1082e-69	0.888889	18	0.979048	18	0.89539	25	0.98421	25	0.854	25	0.968148	25	+	+	1.89219	1.38491	0.879426	0.977135	-0.185365	-0.0333696
IPI00130173;IPI00755939	Anthracycline-associated resistance ARX;SUMO-activating enzyme subunit 2;Ubiquitin-like 1-activating enzyme E1B;Ubiquitin-like 1 (Sentrin) activating enzyme E1B;Ubiquitin-like modifier activating enzyme 2	Sae2;Uba2;Uble1b;mCG_116515;RP23-349I9.1-001	Q9Z1F9;A2BH28	51.9	2.4932e-128	0.976467	27	0.997407	27	1.0357	27	0.98735	27	0.92924	21	0.973805	21			0.238971	0.739909	0.980469	0.986187	-0.028456	-0.0200667
IPI00130185;IPI00875406	Serine/threonine-protein phosphatase PP1-alpha catalytic subunit;Putative uncharacterized protein;Serine/threonine-protein phosphatase	Ppp1a;Ppp1ca	P62137;Q3U8W0;Q3TYF5	70	1.0831e-278	1.00175	60	1.02994	60	0.99178	38	1.0152	38	0.99766	48	0.991179	48			0.380037	0.399438	0.997064	1.01211	-0.00424147	0.0173608
IPI00130186;IPI00453992;IPI00762447;IPI00845614;IPI00857638	Vacuolar proton pump subunit C 1;V-type proton ATPase subunit C 1;Putative uncharacterized protein	Atp6c;Atp6c1;Atp6v1c1;Vatc	Q9Z1G3;Q3TG21;Q9D9Z4	50	1.1877e-105	1.08253	13	1.05412	13	1.0719	20	0.97964	18	0.98464	17	0.99295	17			0.556223	0.127117	1.04636	1.0089	0.0653757	0.0127872
IPI00828950;IPI00130187;IPI00228525;IPI00228526;IPI00475306;IPI00135975;IPI00652687;IPI00828539	Clathrin-coated vesicle/synaptic vesicle proton pump 116 kDa subunit;Vacuolar adenosine triphosphatase subunit Ac116;Vacuolar proton pump subunit 1;Vacuolar proton translocating ATPase 116 kDa subunit a isoform 1;V-type proton ATPase 116 kDa subunit a isoform 1;ATPase, H+ transporting, lysosomal V0 subunit a isoform 1;ATPase, H+ transporting, lysosomal V0 subunit A1, isoform CRA_c;ATPase, H+ tran…	Atp6n1;Atp6v0a1;mCG_20226;RP23-278K23.1-002;RP23-278K23.1-001;RP23-278K23.1-003	Q9Z1G4-2;Q9Z1G4;A2A5A1;Q9Z1G4-1;Q9Z1G4-3;A2A5A0;Q3TXT5;Q3TY98;Q6NXX6;A2A5A2	17.4	3.5492e-32	1.37187	8	1.19369	8	1.4022	9	1.0205	9	1.6072	6	1.22203	6	+		1.77227	0.842432	1.46042	1.14541	0.546388	0.195859
IPI00130200;IPI00753418;IPI00757694;IPI00607019;IPI00776198	E3 ubiquitin-protein ligase UHRF1;Nuclear protein 95;Nuclear zinc finger protein Np95;Ubiquitin-like PHD and RING finger domain-containing protein 1;Ubiquitin-like-containing PHD and RING finger domains protein 1;Putative uncharacterized protein	Np95;Uhrf1	Q8VDF2;Q3U9D7;Q3U9P2;Q3UIE6;Q3ULF2;Q3ULQ0;Q3UI74	40.9	1.5895e-117	1.00106	40	0.888573	40	1.1406	28	1.2527	28	1.0371	30	0.87727	30			0.545079	0.0213544	1.05959	1.00618	0.0835021	0.0088898
IPI00647964;IPI00130214;IPI00648751	Arrestin beta-2;Beta-arrestin-2;Putative uncharacterized protein;Arrestin, beta 2	Arrb2;RP23-42P20.7-006	Q91YI4-2;Q91YI4;Q91YI4-1;Q3TRC8;Q3UCU5;Q5F2D9	22.3	1.9437e-19	1.02892	5	1.04914	5	0.97471	6	0.90812	6	1.0379	5	0.923276	5			0.246735	0.349113	1.01384	0.960179	0.0198362	-0.0586244
IPI00130218	Kinesin-like protein KIF11;Kinesin-related motor protein Eg5;Motor domain of KIF11	Kif11	Q6P9P6;O35060	24.7	1.3282e-72	1.13252	17	0.876962	17	1.0979	18	0.94013	18	1.147	12	0.962279	12	+		1.92647	0.960284	1.12581	0.926457	0.170957	-0.110204
IPI00130226	Thymocyte nuclear protein 1;Thymocyte protein Thy28;Putative uncharacterized protein	Thy28;Thyn1	Q91YJ3;Q8BJZ7	41.2	9.9819e-22	0.848608	6	0.996512	6	0.92321	2	1.0497	2	0.83473	8	0.912409	8	+		1.34394	0.130528	0.868849	0.986207	-0.202822	-0.0200376
IPI00130236	Protein ariadne-1 homolog;UbcH7-binding protein;UbcM4-interacting protein 77;Ubiquitin-conjugating enzyme E2-binding protein 1;Putative uncharacterized protein;Ariadne ubiquitin-conjugating enzyme E2 binding protein homolog 1 (Drosophila)	Ari;Arih1;Ubch7bp;Uip77	Q9Z1K5;Q8C2W9;Q8CFJ4	9.5	6.9601e-26	1.06945	5	1.01214	5	1.3366	2	1.0554	2	1.151	3	0.90629	3			0.895756	0.0787484	1.18568	0.991275	0.245719	-0.0126427
IPI00130246;IPI00944058;IPI00894952;IPI00895017	Ribosomal RNA processing protein 1 homolog B;RRP1-like protein B;MKIAA0179 protein	Rrp1b;mKIAA0179	Q91YK2;Q6ZQH4	19.8	2.7417e-35	0.979432	14	1.09837	14	1.0959	10	1.0805	10	1.1005	8	1.09269	8		+	0.548171	2.5075	1.05861	1.09052	0.0821721	0.125018
IPI00130280;IPI00857439;IPI00652749;IPI00857316;REV__IPI00468189;REV__IPI00652673;REV__IPI00406230;REV__IPI00108775;REV__IPI00653674	ATP synthase subunit alpha, mitochondrial;ATP synthase, H+ transporting, mitochondrial F1 complex, alpha subunit, isoform 1, isoform CRA_e;Putative uncharacterized protein Atp5a1	Atp5a1;mCG_18273	Q03265;D3Z6F5	66.4	0	1.02493	81	0.963763	81	1.0193	83	0.97047	83	1.0609	105	1.00321	105			0.952894	0.641063	1.03504	0.979148	0.0496894	-0.0304017
IPI00130304	BAG family molecular chaperone regulator 2;Bcl-2-associated athanogene 2	Bag2	Q91YN9	69.5	3.6389e-66	0.786844	17	0.96918	17	0.74699	13	0.99905	13	0.74639	14	0.924385	14	+		2.396	0.613323	0.760075	0.964205	-0.395787	-0.052588
IPI00830528;IPI00130328;IPI00957069	Putative uncharacterized protein;MKIAA1631 protein;Moloney leukemia virus 10 protein;Putative helicase MOV-10;Putative uncharacterized protein Mov10	Mov10;mKIAA1631;Gb110	Q3TFC0;Q3UD86;Q69ZE2;P23249;D3YVL0	20.8	1.6926e-57	1.37138	16	1.21899	16	1.3506	14	0.98393	14	1.3392	14	1.1306	14	+		3.27891	0.607188	1.35373	1.11117	0.436938	0.152083
IPI00130331	Duranin;L-2-hydroxyglutarate dehydrogenase, mitochondrial	L2hgdh	Q91YP0	21.8	5.907e-22	1.44042	4	1.08615	4	1.437	2	0.97673	2	1.4766	6	1.02092	6	+		3.26416	0.319887	1.45134	1.02793	0.537387	0.0397478
IPI00130333	Phosphodeoxyriboaldolase;Putative deoxyribose-phosphate aldolase;Putative uncharacterized protein	Dera	Q91YP3;Q3THN2	45.3	1.0951e-80	0.740686	11	1.06851	11	0.5894	10	1.0084	10	0.63856	8	0.933881	8	+		1.62292	0.0166455	0.656215	1.0036	-0.607759	0.00518163
IPI00130339	HLA-B-associated transcript 5;Protein BAT5	Bat5;Ng26	Q9Z1Q2	15.4	2.3276e-12	1.01153	6	0.956846	6	1.2225	5	1.0343	6	0.96291	5	0.907688	5			0.294358	0.351244	1.06565	0.966278	0.0917298	-0.0494896
IPI00130344	Chloride intracellular channel protein 1;Nuclear chloride ion channel 27;Putative uncharacterized protein;Chloride intracellular channel 1, isoform CRA_c	Clic1;mCG_15935	Q9Z1Q5;Q3TIP8;Q542F1	74.3	9.5719e-289	0.973805	47	1.11535	47	1.0164	45	0.95659	45	0.98814	49	1.07683	49			0.21083	0.372515	0.992782	1.04959	-0.0104518	0.0698265
IPI00130353	Protein G7a;Valine--tRNA ligase;Valyl-tRNA synthetase;Putative uncharacterized protein;Valyl-tRNA-synthetase G7a/Bat6	Bat6;G7a;Vars;Vars2	Q9Z1Q9;Q3TII4;Q3U3D3;Q790I0;Q7TPT7	59.5	0	1.38271	117	1.20263	117	1.3544	115	0.99616	115	1.3411	110	1.16693	110	+		3.06607	0.707636	1.3594	1.12191	0.442972	0.165953
IPI00130381;IPI00277446	HLA-B-associated transcript 3;Large proline-rich protein BAT3;Putative uncharacterized protein;Bat3 protein	Bat3	Q9Z1R2;Q3UF95;Q9CRG8;Q3TDL4;Q8HWH4	26.4	3.1484e-205	0.994629	33	1.04872	33	0.96891	31	1.0313	31	1.0066	25	1.0343	25		+	0.333903	1.73049	0.990046	1.03811	-0.014432	0.0539552
IPI00130409;IPI00229813	Pre-mRNA-processing factor 6;PRP6 homolog;U5 snRNP-associated 102 kDa protein;Putative uncharacterized protein;PRP6 pre-mRNA splicing factor 6 homolog (Yeast)	Prpf6;mCG_21541;RP23-138J20.4-001	Q91YR7-1;Q91YR7;Q3ULJ7;Q542P0;Q91YR7-2	27.8	6.9973e-78	0.880592	27	0.978474	27	0.91066	22	0.99793	22	0.95692	20	0.986875	20			1.17162	0.788793	0.916057	0.987759	-0.12649	-0.0177684
IPI00410833;IPI00130415;IPI00884487	Molybdenum cofactor synthesis protein 2 large subunit;Molybdenum cofactor synthesis protein 2B;Molybdopterin synthase catalytic subunit	Mocs2	Q9Z223-2;Q9Z223;Q9Z223-1	18.5	6.6034e-23	0.816526	4	1.06873	4	0.92201	2	1.2911	2	0.91683	2	1.08485	2			1.04992	0.804151	0.885122	1.14823	-0.176052	0.199406
IPI00130416	Molybdenum cofactor synthesis protein 2 small subunit;Molybdenum cofactor synthesis protein 2A;Molybdopterin synthase sulfur carrier subunit;Sulfur carrier protein MOCS2A	Mocs2	Q9Z224	33	4.451e-08	1.07096	5	1.06048	5	0.99143	7	1.0578	7	1.1072	7	1.11156	7		+	0.61801	1.34861	1.05653	1.07661	0.0793346	0.106498
IPI00130436	Brix domain-containing protein 2;Ribosome biogenesis protein BRX1 homolog;Putative uncharacterized protein	Brix;Brix1;Bxdc2	Q9DCA5;Q8CEX3	45.6	3.017e-121	0.97972	15	0.966837	15	1.1215	13	1.1016	13	1.0153	20	0.974659	20			0.334897	0.0992213	1.03884	1.01437	0.0549734	0.0205775
IPI00130444;IPI00420426;IPI00471392	Adapter-related protein complex 3 subunit beta-1;Adaptor protein complex AP-3 subunit beta-1;AP-3 complex subunit beta-1;Beta-3A-adaptin;Clathrin assembly protein complex 3 beta-1 large chain;Putative uncharacterized protein	Ap3b1	Q9Z1T1;Q3TQ07;Q3TQ33;Q3UPG0	18.6	7.3088e-38	0.970968	16	1.00417	16	1.0795	17	1.0216	17	1.11	12	0.990786	12			0.466817	0.21976	1.05349	1.00552	0.0751757	0.00793842
IPI00130460;IPI00928416;IPI00928387;IPI00927972;IPI00928014;IPI00928252	Complex I-51kD;NADH dehydrogenase [ubiquinone] flavoprotein 1, mitochondrial;NADH-ubiquinone oxidoreductase 51 kDa subunit;Putative uncharacterized protein Ndufv1	Ndufv1	Q91YT0;D3YUM1;D3Z1U9	40.7	5.7901e-112	1.16012	21	0.997407	21	1.0791	15	0.85109	15	1.1349	11	1.05755	11	+		1.49601	0.197149	1.12471	0.968683	0.169549	-0.0459036
IPI00130462	Protein PRRC1	Prrc1	Q3UPH1	30.5	1.2336e-44	0.835841	13	1.0458	13	0.75486	12	1.0225	12	0.91063	9	1.03584	9		+	1.11678	1.45863	0.833777	1.03471	-0.262267	0.049229
IPI00130483;IPI00759885;IPI00136596;IPI00759892;IPI00759906;IPI00760097;IPI00759871;IPI00759949	Protein quaking;Putative uncharacterized protein	Qk;Qk1;Qka1;Qki	Q9QYS9-7;Q9QYS9;Q9QYS9-1;Q9QYS9-2;Q9QYS9-3;Q3UQQ1;Q9QYS9-8;Q9QYS9-4;Q9QYS9-6	38.4	1.1953e-48	1.0994	13	0.993246	13	1.0379	11	1.0373	11	1.0025	12	0.998502	12			0.624019	0.251084	1.0466	1.00968	0.0657085	0.013902
IPI00130489;IPI00331205	Ras-related protein Rab-35;Putative uncharacterized protein;Rab35;RAB35, member RAS oncogene family	Rab35;mCG_20711	Q6PHN9;Q3U0T9	68.7	2.846e-183	0.981258	10	1.04049	10	1.0889	13	1.0666	13	0.92322	14	0.947957	14			0.0299182	0.164918	0.997793	1.01835	-0.00318804	0.0262299
IPI00944006;IPI00130510	Peter pan homolog (Drosophila), isoform CRA_c;Putative uncharacterized protein;Peter Pan homolog;Suppressor of SWI4 1 homolog	mCG_67924;Ppan;Ssf1	Q8BYM4;Q91YU8	32.8	1.0281e-56	0.847745	11	0.886839	11	1.0718	13	1.1181	13	0.89199	8	0.809061	8			0.367475	0.279704	0.937178	0.938	-0.0936045	-0.0923398
IPI00130521	RAD6 homolog A;Ubiquitin carrier protein A;Ubiquitin-conjugating enzyme E2 A;Ubiquitin-protein ligase A;Putative uncharacterized protein;Ubiquitin carrier protein	Rad6a;Ube2a;mCG_11559;RP23-286I5.4-001;Mhr6a	Q9Z255;Q3TQ27;Q3TUV9;Q3UCS1;Q8VH44	30.9	2.4448e-20	0.858295	4	0.93301	4	0.98505	4	1.1372	4	0.96441	3	1.01854	3			0.596781	0.157578	0.935918	1.02958	-0.0955452	0.0420593
IPI00130530;IPI00649428;IPI00857574	Glyoxylate reductase/hydroxypyruvate reductase;Putative uncharacterized protein	Glxr;Grhpr;mCG_2331;RP23-218A4.1-001;RP23-218A4.1-006	Q91Z53;Q3T9Z2;B1AXQ0;D6REG4	49.7	1.8005e-182	1.54986	16	1.40801	16	1.1175	16	0.8691	16	1.5524	16	1.38104	16			1.02424	0.416929	1.40659	1.21939	0.492198	0.286155
IPI00130589;IPI00458744	Superoxide dismutase [Cu-Zn]	Sod1	P08228	42.9	1.47e-63	0.934143	14	1.01957	14	1.0174	13	1.0114	13	0.99117	18	0.913242	18			0.289856	0.201208	0.980904	0.981402	-0.0278157	-0.0270832
IPI00130591;IPI00555078;IPI00403996;IPI00776384	Interleukin enhancer-binding factor 3;Putative uncharacterized protein;Nuclear factor 90	Ilf3	Q9Z1X4-3;Q9Z1X4;Q9Z1X4-1;Q9Z1X4-2;Q3UD30;Q45VK6;Q45VK5	31.2	8.1758e-74	1.09325	34	1.02422	34	1.1542	36	1.0088	36	1.1254	30	1.01371	30	+		1.75689	1.12661	1.12428	1.01558	0.169008	0.0222983
IPI00130607;IPI00405307;IPI00404528;IPI00918843;IPI00315878;IPI00919076	LIM mineralization protein;PDZ and LIM domain protein 7;Protein enigma;PDZ and LIM domain 7;PDZ and LIM domain 7, isoform CRA_b;Pdlim7 protein;PDZ and LIM domain 7, isoform CRA_f;Putative uncharacterized protein;PDZ and LIM domain 7, isoform CRA_g;PDZ and LIM domain 7, isoform CRA_c	Enigma;Pdlim7;mCG_3180;RP23-211O9.2-001;RP23-211O9.2-002;RP23-211O9.2-007;RP23-211O9.2-008;RP23-211O9.2-003	Q3TJD7-1;Q3TJD7;B8JJB6;Q8BVJ7;Q3TJD7-3;B8JJB3;B8JJB2;Q3TJD7-2;B8JJB5	14	2.6772e-12	0.850051	6	0.907935	6	0.99009	5	1.0966	5	0.80615	4	0.889284	4			0.767817	0.218448	0.882097	0.964606	-0.180991	-0.0519876
IPI00130621	Putative uncharacterized protein;RAS p21 protein activator 1	Rasa1	Q3TTA2;Q3V090;Q91YX7	11.8	5.3493e-22	0.83654	4	0.884564	4	0.74612	6	1.0019	6	0.92509	7	1.15578	7			1.007	0.0329441	0.835917	1.01408	-0.258569	0.0201714
IPI00130627	Asparaginyl endopeptidase;Legumain;Protease, cysteine 1;Legumain, isoform CRA_a;Putative uncharacterized protein	Lgmn;Prsc1;mCG_115373	O89017;A2RTI3;Q3UE99	15.4	1.01e-106	0.85419	11	1.035	11	1.01	10	1.0446	10	0.86761	10	0.840901	10			0.672536	0.156255	0.9106	0.973502	-0.135111	-0.0387445
IPI00130640	Heat-responsive protein 12;Ribonuclease UK114	Hrp12;Hrsp12	P52760	79.3	7.3592e-181	1.42929	13	1.11937	13	1.5789	12	0.92748	12	1.3418	15	0.952744	15	+		1.79446	0.0194612	1.45	0.999864	0.536048	-0.000195511
IPI00130661	Lysosomal pepstatin-insensitive protease;Tripeptidyl aminopeptidase;Tripeptidyl-peptidase 1;Tripeptidyl-peptidase I;Putative uncharacterized protein;Tripeptidyl peptidase I, isoform CRA_a	Cln2;Tpp1;mCG_19720	O89023;Q3TDY6;Q3U2Z6;Q8BNF3	10	5.8249e-23	1.30456	6	1.19466	6	1.0724	4	0.9979	4	1.0807	3	0.98464	3			0.783869	0.317208	1.15255	1.05907	0.204835	0.0827921
IPI00130670;IPI00918973	Serine-threonine kinase receptor-associated protein;UNR-interacting protein;Serine/threonine kinase receptor associated protein	Strap;Unrip;mCG_115573	Q9Z1Z2;B2RUC7	61.3	4.8998e-176	0.968711	21	0.941797	21	0.96348	26	0.96057	26	1.013	26	0.973425	26		+	0.443333	1.32202	0.98173	0.958597	-0.0266015	-0.061003
IPI00130733;IPI00403712;IPI00918852;IPI00919285;IPI00919031;IPI00919119	Dihydroorotate dehydrogenase, mitochondrial;Dihydroorotate oxidase;Putative uncharacterized protein	Dhodh	O35435;Q8BMJ0;Q3UET5	37.2	6.703e-29	0.955749	11	1.03267	11	1.0098	9	1.026	9	0.95584	7	1.06423	7			0.553012	1.14905	0.973796	1.04097	-0.0383081	0.0579238
IPI00130734;IPI00857689	Thymidylate synthase	Tyms;mCG_11630;ts	P07607;Q544L2;Q8C2H6;Q8C2R3;Q8K1U2;Q8VDV6;Q9D0H1;D6RCW9	43.3	1.5592e-235	0.64487	21	0.833194	21	0.61287	18	1.0185	18	0.63572	26	0.867002	26	+		2.96588	0.624137	0.631153	0.906232	-0.663938	-0.142047
IPI00130758	Integral membrane protein 2B;Protein E25B;Putative uncharacterized protein;E25B protein	Itm2b	O89051;Q3TVJ0;Q3UCT9;Q9CVA8;Q9D1Q3;Q9JME4	18.4	5.1365e-24	0.886761	5	0.870549	5	1.0269	4	0.97093	4	0.86187	7	1.05141	7			0.560395	0.26212	0.925177	0.964298	-0.112199	-0.0524493
IPI00130804;IPI00895351	Delta(3,5)-Delta(2,4)-dienoyl-CoA isomerase, mitochondrial	Ech1	O35459	45.6	2.3178e-97	0.812612	8	0.784745	8	0.74668	8	0.89295	8	0.78298	3	0.827267	3	+	+	2.01763	1.39767	0.780757	0.834987	-0.357054	-0.260174
IPI00881287;IPI00130833;IPI00895015;IPI00894966	38 kDa FK506-binding protein;FK506-binding protein 8;FKBPR38;Peptidyl-prolyl cis-trans isomerase FKBP8;Rotamase;FK-506-binding protein 38	Fkbp38;Fkbp8;Sam11;fkbp38	O35465-2;O35465;O35465-1;C9K0Z7	34	1.2271e-102	0.747105	10	0.885818	10	0.64364	11	0.95963	11	0.70609	12	0.923105	12	+		1.84611	1.13716	0.698945	0.922851	-0.516749	-0.11583
IPI00130840;IPI00881516;IPI00885753	Coatomer subunit epsilon;Epsilon-coat protein;Putative uncharacterized protein;Putative uncharacterized protein Cope	Cope;Cope1	O89079;Q9D1J2;D3Z315	72.7	8.235e-90	0.935104	22	1.00975	22	0.98949	17	0.96512	17	0.94415	12	0.977708	12			0.90963	0.451759	0.956248	0.984194	-0.0645434	-0.0229851
IPI00130883;IPI00378187	Putative RNA-binding protein 3;RNA-binding motif protein 3;MCG116386, isoform CRA_a;Putative uncharacterized protein;Rbm3 protein;RNA binding motif protein 3	Rbm3;mCG_116386;RP23-27I6.7-001;RP23-27I6.7-003	O89086;Q545K5;Q5RJV3;Q8BG13	67.3	7.2972e-70	0.823791	18	0.896379	18	0.85667	17	1.1361	17	0.94933	22	0.941531	22			1.05852	0.0634553	0.876597	0.991337	-0.190014	-0.0125532
IPI00130948	Switch-associated protein 70	Kiaa0640;Swap70	Q6A028	22.2	1.854e-53	0.835492	9	1.04373	9	0.95972	7	0.99318	7	0.85583	7	0.953562	7			1.00377	0.0476971	0.883681	0.996825	-0.178403	-0.00458836
IPI00130988;IPI00857851;IPI00857994	7-dehydrocholesterol reductase;Sterol Delta(7)-reductase;Putative uncharacterized protein;Dhcr7 protein;Putative uncharacterized protein Dhcr7	Dhcr7	O88455;Q3UIQ5;Q4FJX5;D3Z7G1	15.9	1.2202e-29	1.2706	6	1.16301	6	1.0584	3	0.89358	3	1.7751	4	1.66589	4			0.708913	0.379345	1.36803	1.24083	0.452103	0.3113
IPI00130992;IPI00957112;IPI00830335;IPI00110390	Calcium-activated neutral proteinase small subunit;Calcium-dependent protease small subunit;Calcium-dependent protease small subunit 1;Calpain regulatory subunit;Calpain small subunit 1;Putative uncharacterized protein Capns1	Capn4;Capns1	O88456;D3YW48	51.7	1.9258e-145	0.911577	12	1.10484	12	0.85861	15	0.91956	15	0.9504	19	1.04375	19			1.10299	0.12319	0.906862	1.02272	-0.141045	0.0324076
IPI00130997;IPI00896629;IPI00831524;IPI00230524	dTMP kinase;Thymidylate kinase	Dtymk;Tmk	P97930-1;P97930	54.2	1.202e-42	0.850196	17	0.877501	17	0.73292	16	1.0294	16	0.8762	12	1.05021	12			1.17153	0.104306	0.819772	0.985704	-0.286706	-0.0207739
IPI00131058	Myotubularin-related protein 9;Putative uncharacterized protein	Mtmr3;Mtmr9	Q9Z2D0;Q3U896	9.7	3.4467e-09	0.801732	6	0.912076	6	0.87133	2	0.86128	2	0.91892	3	0.936593	3			1.18569	1.26918	0.863994	0.903316	-0.210907	-0.146697
IPI00131067;IPI00830957;IPI00830772;IPI00466458;IPI00830864;IPI00881715	Methyl-CpG-binding domain protein 3;Methyl-CpG-binding protein MBD3;Putative uncharacterized protein Mbd3	Mbd3	Q9Z2D8-1;Q9Z2D8;D3YTR4;D3YTR5;Q9Z2D8-2	38.6	3.1217e-55	1.09814	9	1.1083	9	1.0656	8	1.0145	8	1.1504	6	1.06364	6	+		1.32798	0.839476	1.10471	1.06215	0.143672	0.0869834
IPI00776018;IPI00653072;IPI00131086;IPI00776053;IPI00775798;IPI00857969;IPI00131084;IPI00226946;IPI00857248;IPI00856794;IPI00968915	Dynein cytoplasmic 1 intermediate chain 2;Dynein cytoplasmic 1 intermediate chain 2, isoform CRA_a;Putative uncharacterized protein;Cytoplasmic dynein 1 intermediate chain 2;Cytoplasmic dynein intermediate chain 2;Dynein intermediate chain 2, cytosolic;Dynein cytoplasmic 1 intermediate chain 2, isoform CRA_b	Dync1i2;RP23-299A2.1-007;mCG_19348;RP23-299A2.1-002;Dnci2;Dncic2;RP23-299A2.1-001;RP23-299A2.1-009;RP23-299A2.1-006	A2BFF9;D6Q0F5;D6Q0F6;D6Q0F7;Q3TPJ8;O88487;A2BFF7;Q3UDA2;A2BFF5;A2BFF8	20.8	8.5517e-49	1.209	8	1.13108	8	1.188	9	0.97233	9	1.2066	11	1.10158	11	+		3.03996	0.51733	1.2012	1.06833	0.264476	0.0953562
IPI00131088;IPI00454212;IPI00405131	Methyl-CpG-binding domain protein 2;Methyl-CpG-binding protein MBD2	Mbd2	Q9Z2E1-1;Q9Z2E1	11.1	1.1997e-11	1.1808	3	1.15509	3	1.254	2	1.0623	2	1.3934	2	1.19541	2	+		1.42145	1.16875	1.27607	1.1376	0.351706	0.185997
IPI00131138;IPI00921658;IPI00875567;IPI00664643;IPI00886056;IPI00828770;IPI00828712;IPI00387373;IPI00885984	Actin-binding protein 280;Alpha-filamin;Endothelial actin-binding protein;Filamin-1;Filamin-A;Non-muscle filamin;Filamin, alpha;MCG21234, isoform CRA_b;MFLJ00343 protein;Putative uncharacterized protein;Flna protein;Filamin	Fln;Fln1;Flna;RP23-436K3.1-003;mCG_21234;RP23-436K3.1-002;mFLJ00343;RP23-436K3.1-013	Q8BTM8-1;Q8BTM8;B7FAV0;B9EKP5;B7FAU9;Q6KAM8;B7FAV1;Q3U7N9;Q4FZG4;Q9JJ37	59.9	0	1.00609	150	1.06167	150	0.98227	157	1.0267	157	1.1029	148	1.12719	148			0.299715	0.891071	1.03042	1.07185	0.043231	0.10011
[truncated: 2,355 more rows]

## Sheet: miR17-19 sign. reguliert
Protein IDs	Majority Protein IDs	Protein Names	Gene Names	Uniprot	Sequence Coverage [%]	PEP	17-19/SIEW (L/H)	Counts (L/H)	20a/SIEW (M/H)	Counts (M/H)	17-19/SIEW (M/L)	Counts (M/L)	20a/SIEW (H/L)	Counts (H/L)	17-19/SIEW (H/M)	Counts (H/M)	20a/SIEW (L/M)	Counts (L/M)	t-test Significant (17-19/SIEW)	t-test Significant (20a/SIEW)	-Log t-test p value (miR17-19/SIEW)	-Log t-test p value (miR20a/SIEW)	Mittelwert (miR17-19/SIEW)	Mittelwert (miR20a/SIEW)	Log2 (miR17-19/SIEW)	Log2 (miR20a/SIEW)
[truncated: 154 more rows]
